# Supplementary material for: Comparative genomics of hospital-associated vancomycin-resistant Enterococcus faecium from regional tertiary hospitals in Thailand
Source: PeerJ. 2026 Jun 3;14:e21354. doi: 10.7717/peerj.21354 (PMC13242186; doi:10.7717/peerj.21354)
Supplement: Supplemental Information 2 [file peerj-14-21354-s002.xlsx]

## Sheet: Table S1
	Table S1. Multi-locus sequence typing (MLST) of vancomycin-resistant Enterococcus faecium (VREfm) isolates from three tertiary hospitals
	Samples	Specie	van-gene	Sequence type (ST)	Hospital	Collection date	Specimen
	SKA-PSU1	E. faecium	vanA	2331	Songklanagarind	2018	Urine
	SKA-PSU2	E. faecium	vanA	17	Songklanagarind	2018	Urine
	SKA-PSU4	E. faecium	vanA	17	Songklanagarind	2018	Urine
	SKA-PSU5	E. faecium	vanA	17	Songklanagarind	2018	Urine
	SKA-PSU6	E. faecium	vanA	17	Songklanagarind	2018	Urine
	SKA-PSU7	E. faecium	vanA	17	Songklanagarind	2018	Tissue
	SKA-PSU8	E. faecium	vanA	17	Songklanagarind	2018	Urine
	SKA-PSU10	E. faecium	vanA	359	Songklanagarind	2018	Tissue
	SKA-PSU11	E. faecium	vanA	17	Songklanagarind	2018	Pus
	SKA-PSU13	E. faecium	vanA	17	Songklanagarind	2018	Urine
	SKA-PSU14	E. faecium	vanA	17	Songklanagarind	2018	Urine
	SKA-PSU15	E. faecium	vanA	17	Songklanagarind	2018	Body fluid
	SKA-PSU16	E. faecium	vanA	17	Songklanagarind	2018	Sputum
	SKA-PSU17	E. faecium	vanA	17	Songklanagarind	2018	Urine
	SKA-PSU18	E. faecium	vanA	17	Songklanagarind	2018	Urine
	SKA-PSU19	E. faecium	vanA	17	Songklanagarind	2018	Body fluid
	SKA-PSU20	E. faecium	vanA	18	Songklanagarind	2019	Urine
	SKA-PSU21	E. faecium	vanA	17	Songklanagarind	2019	Urine
	SKA-PSU22	E. faecium	vanA	17	Songklanagarind	2019	Rectal swab
	SKA-PSU23	E. faecium	vanA	17	Songklanagarind	2019	Urine
	SKA-PSU24	E. faecium	vanA	17	Songklanagarind	2019	Hemoculture
	SKA-PSU25	E. faecium	vanA	17	Songklanagarind	2019	Rectal swab
	SKA-PSU27	E. faecium	vanA	262	Songklanagarind	2019	Urine
	SKA-PSU28	E. faecium	vanA	80	Songklanagarind	2019	Urine
	SKA-PSU29	E. faecium	vanA	17	Songklanagarind	2019	Urine
	SS0002	E. faecium	vanA	17	Sunpasitthipasong	2017	Urine
	SS0014	E. faecium	vanA	17	Sunpasitthipasong	2017	Urine
	SS0050	E. faecium	vanA	17	Sunpasitthipasong	2017	Urine
	SS0066	E. faecium	vanA	17	Sunpasitthipasong	2017	Urine
	SS0126	E. faecium	vanA	578	Sunpasitthipasong	2017	Urine
	SS0172	E. faecium	vanA	17	Sunpasitthipasong	2017	Urine
	SS0236	E. faecium	vanA	17	Sunpasitthipasong	2017	Urine
	SS0335	E. faecium	vanA	17	Sunpasitthipasong	2017	Urine
	SS0446	E. faecium	vanA	761	Sunpasitthipasong	2017	Pus
	HTY0028	E. faecium	vanA	80	Hat Yai	2015	Urine
	HTY0074	E. faecium	vanA	17	Hat Yai	2015	Pus
	HTY0085	E. faecium	vanA	203	Hat Yai	2015	Pus
	HTY0086	E. faecium	vanA	17	Hat Yai	2015	Urine
	HTY0164	E. faecium	vanA	203	Hat Yai	2015	Urine
	HTY0175	E. faecium	vanA	80	Hat Yai	2015	Urine
	HTY0188	E. faecium	vanA	80	Hat Yai	2015	Urine
	HTY0196	E. faecium	vanA	80	Hat Yai	2015	Urine
	HTY0207	E. faecium	vanA	80	Hat Yai	2015	Urine
	HTY0254	E. faecium	vanA	80	Hat Yai	2015	Urine
	HTY0256	E. faecium	vanA	80	Hat Yai	2015	Urine
	HTY0815	E. faecium	vanA	17	Hat Yai	2015	Urine
