# Supplementary material for: Comparative genomics of hospital-associated vancomycin-resistant Enterococcus faecium from regional tertiary hospitals in Thailand
Source: PeerJ. 2026 Jun 3;14:e21354. doi: 10.7717/peerj.21354 (PMC13242186; doi:10.7717/peerj.21354)
Supplement: Supplemental Information 3 [file peerj-14-21354-s003.xlsx]

## Sheet: S2 Table 
	Table S2. Antibiotics susceptibility of vancomycin-resistant Enterococcus faecium (VREfm) isolates from three tertiary care hospitals
	Samples	Species	van-gene	Hospitals	Antimicrobial susceptability test
					Disk										MICs
					AMP	P	VA	TEC	LZD	C	CIP	CN	S	TE	VA	LVX	FOS
	E. faecalis ATCC29212	E. faecalis	-	-	S	S	S	S	S	S	S	S	S	S	4	2	64
	E. faecium DMST14756	E. faecium	-	-	R	R	S	R	S	S	R	S	S	R	2	2	64
	SKA-PSU1	E. faecium	vanA	Songklanagarind	R	R	R	R	S	ND	R	S	I	S	512	64	128
	SKA-PSU2	E. faecium	vanA	Songklanagarind	R	R	R	R	S	S	R	S	R	R	512	128	128
	SKA-PSU4	E. faecium	vanA	Songklanagarind	R	R	R	R	S	S	R	S	S	I	512	32	128
	SKA-PSU5	E. faecium	vanA	Songklanagarind	R	R	R	R	S	S	R	S	S	S	512	64	128
	SKA-PSU6	E. faecium	vanA	Songklanagarind	R	R	R	R	S	S	R	S	R	S	512	64	128
	SKA-PSU7	E. faecium	vanA	Songklanagarind	R	R	R	R	S	S	R	S	S	I	512	32	64
	SKA-PSU8	E. faecium	vanA	Songklanagarind	R	R	R	R	S	S	R	S	S	I	512	64	128
	SKA-PSU10	E. faecium	vanA	Songklanagarind	R	R	R	R	S	S	R	S	R	I	512	64	128
	SKA-PSU11	E. faecium	vanA	Songklanagarind	R	R	R	R	S	S	R	S	S	S	1024	64	128
	SKA-PSU13	E. faecium	vanA	Songklanagarind	R	R	R	R	S	S	R	S	S	I	256	32	64
	SKA-PSU14	E. faecium	vanA	Songklanagarind	R	R	R	R	S	S	R	R	S	S	512	64	64
	SKA-PSU15	E. faecium	vanA	Songklanagarind	R	R	R	R	S	S	R	S	R	S	512	64	64
	SKA-PSU16	E. faecium	vanA	Songklanagarind	R	R	R	R	S	S	R	S	S	S	512	64	64
	SKA-PSU17	E. faecium	vanA	Songklanagarind	R	R	R	R	S	S	R	S	S	R	512	64	64
	SKA-PSU18	E. faecium	vanA	Songklanagarind	R	R	R	R	S	S	R	S	S	S	512	64	64
	SKA-PSU19	E. faecium	vanA	Songklanagarind	R	R	R	R	S	S	R	R	S	S	512	64	128
	SKA-PSU20	E. faecium	vanA	Songklanagarind	R	R	R	R	S	S	R	S	I	R	512	64	64
	SKA-PSU21	E. faecium	vanA	Songklanagarind	R	R	R	R	S	S	R	S	S	S	512	64	64
	SKA-PSU22	E. faecium	vanA	Songklanagarind	R	R	R	R	S	S	R	S	S	S	256	64	64
	SKA-PSU23	E. faecium	vanA	Songklanagarind	R	R	R	R	S	S	R	R	S	S	512	32	64
	SKA-PSU24	E. faecium	vanA	Songklanagarind	R	R	R	R	S	S	R	S	S	S	512	64	64
	SKA-PSU25	E. faecium	vanA	Songklanagarind	R	R	R	R	S	S	R	S	S	S	256	64	128
	SKA-PSU27	E. faecium	vanA	Songklanagarind	R	R	R	R	S	S	R	S	I	S	512	64	64
	SKA-PSU28	E. faecium	vanA	Songklanagarind	R	R	R	R	S	S	R	R	R	S	512	128	128
	SKA-PSU29	E. faecium	vanA	Songklanagarind	R	R	R	R	S	ND	R	S	S	S	512	64	128
	SS0002	E. faecium	vanA	Sunpasitthipasong	R	R	R	R	S	S	R	S	S	R	512	64	64
	SS0014	E. faecium	vanA	Sunpasitthipasong	R	R	R	R	S	S	R	R	S	R	512	32	64
	SS0050	E. faecium	vanA	Sunpasitthipasong	R	R	R	R	S	S	R	R	S	R	1024	32	64
	SS0066	E. faecium	vanA	Sunpasitthipasong	R	R	R	R	S	S	R	R	S	R	1024	64	128
	SS0126	E. faecium	vanA	Sunpasitthipasong	R	I	R	R	S	S	R	R	S	R	512	32	64
	SS0172	E. faecium	vanA	Sunpasitthipasong	R	R	R	R	S	S	R	R	I	R	256	128	64
	SS0236	E. faecium	vanA	Sunpasitthipasong	R	S	R	R	S	S	R	R	R	R	256	64	128
	SS0335	E. faecium	vanA	Sunpasitthipasong	R	R	R	R	S	S	R	R	R	S	256	32	64
	SS0446	E. faecium	vanA	Sunpasitthipasong	R	S	R	R	S	S	R	R	R	R	1024	32	>1024
	HTY0175	E. faecium	vanA	Hat Yai	R	R	R	R	S	S	R	R	R	R	512	64	64
	HTY0188	E. faecium	vanA	Hat Yai	R	R	R	R	S	S	R	R	R	R	512	128	128
	HTY0086	E. faecium	vanA	Hat Yai	R	R	R	R	S	S	R	R	S	I	1024	64	64
	HTY0815	E. faecium	vanA	Hat Yai	R	R	R	R	S	S	R	R	R	I	128	64	128
	HTY0028	E. faecium	vanA	Hat Yai	R	R	R	R	S	S	R	S	R	S	512	64	128
	HTY0074	E. faecium	vanA	Hat Yai	S	S	R	R	S	I	R	R	S	R	512	64	64
	HTY0085	E. faecium	vanA	Hat Yai	R	R	R	R	S	S	R	S	R	R	256	32	64
	HTY0164	E. faecium	vanA	Hat Yai	S	S	R	R	S	I	R	S	S	R	256	32	64
	HTY0196	E. faecium	vanA	Hat Yai	R	R	R	R	S	I	R	R	R	R	512	128	128
	HTY0207	E. faecium	vanA	Hat Yai	R	R	R	R	S	S	R	R	R	R	512	64	64
	HTY0254	E. faecium	vanA	Hat Yai	R	R	R	R	S	S	R	R	R	S	1024	64	128
	HTY0256	E. faecium	vanA	Hat Yai	R	R	R	R	S	S	R	R	R	R	1024	32	64
