# Supplementary material for: Comparative genomics of hospital-associated vancomycin-resistant Enterococcus faecium from regional tertiary hospitals in Thailand
Source: PeerJ. 2026 Jun 3;14:e21354. doi: 10.7717/peerj.21354 (PMC13242186; doi:10.7717/peerj.21354)
Supplement: Supplemental Information 4 [file peerj-14-21354-s004.xlsx]

## Sheet: S3 Table 
	Table S3. Virulence factors of vancomycin-resistant Enterococcus faecium (VREfm) isolates from three tertiary care hospitals
	Samples	Species	Hospitals	Biofilm	Hemolysin	Lipase	Protease	Gelatinase
	SKA-PSU1	E. faecium	Songklanagarind	moderate	γ-hemolysin	0	0	0
	SKA-PSU2	E. faecium	Songklanagarind	moderate	γ-hemolysin	0	0	0
	SKA-PSU4	E. faecium	Songklanagarind	weak	γ-hemolysin	0	0	0
	SKA-PSU5	E. faecium	Songklanagarind	weak	γ-hemolysin	0	0	0
	SKA-PSU6	E. faecium	Songklanagarind	moderate	γ-hemolysin	0	0	0
	SKA-PSU7	E. faecium	Songklanagarind	moderate	α-hemolysin	0	0	0
	SKA-PSU8	E. faecium	Songklanagarind	moderate	α-hemolysin	0	0	0
	SKA-PSU10	E. faecium	Songklanagarind	weak	α-hemolysin	0	0	0
	SKA-PSU11	E. faecium	Songklanagarind	strong	α-hemolysin	0	0	0
	SKA-PSU13	E. faecium	Songklanagarind	moderate	α-hemolysin	0	0	0
	SKA-PSU14	E. faecium	Songklanagarind	weak	α-hemolysin	0	0	0
	SKA-PSU15	E. faecium	Songklanagarind	moderate	α-hemolysin	0	0	0
	SKA-PSU16	E. faecium	Songklanagarind	weak	α-hemolysin	0	0	0
	SKA-PSU17	E. faecium	Songklanagarind	moderate	α-hemolysin	0	0	0
	SKA-PSU18	E. faecium	Songklanagarind	weak	α-hemolysin	0	0	0
	SKA-PSU19	E. faecium	Songklanagarind	weak	γ-hemolysin	0	0	0
	SKA-PSU20	E. faecium	Songklanagarind	strong	γ-hemolysin	0	0	0
	SKA-PSU21	E. faecium	Songklanagarind	moderate	γ-hemolysin	0	0	0
	SKA-PSU22	E. faecium	Songklanagarind	weak	γ-hemolysin	0	0	0
	SKA-PSU23	E. faecium	Songklanagarind	moderate	γ-hemolysin	0	0	0
	SKA-PSU24	E. faecium	Songklanagarind	weak	α-hemolysin	0	0	0
	SKA-PSU25	E. faecium	Songklanagarind	moderate	α-hemolysin	0	0	0
	SKA-PSU27	E. faecium	Songklanagarind	strong	γ-hemolysin	0	0	0
	SKA-PSU28	E. faecium	Songklanagarind	moderate	γ-hemolysin	0	0	0
	SKA-PSU29	E. faecium	Songklanagarind	moderate	α-hemolysin	0	0	0
	SS0002	E. faecium	Sunpasitthipasong	weak	γ-hemolysin	0	1	0
	SS0014	E. faecium	Sunpasitthipasong	weak	γ-hemolysin	0	1	0
	SS0050	E. faecium	Sunpasitthipasong	strong	γ-hemolysin	0	1	0
	SS0066	E. faecium	Sunpasitthipasong	non biofilm	γ-hemolysin	0	0	0
	SS0126	E. faecium	Sunpasitthipasong	moderate	γ-hemolysin	0	0	0
	SS0172	E. faecium	Sunpasitthipasong	moderate	γ-hemolysin	0	0	0
	SS0236	E. faecium	Sunpasitthipasong	weak	γ-hemolysin	0	0	0
	SS0335	E. faecium	Sunpasitthipasong	weak	γ-hemolysin	0	0	0
	SS0446	E. faecium	Sunpasitthipasong	non biofilm	γ-hemolysin	0	0	0
	HTY0028	E. faecium	Hat Yai	weak	α-hemolysin	1	0	0
	HTY0074	E. faecium	Hat Yai	weak	α-hemolysin	1	0	0
	HTY0085	E. faecium	Hat Yai	weak	α-hemolysin	1	0	0
	HTY0086	E. faecium	Hat Yai	weak	γ-hemolysin	0	0	0
	HTY0164	E. faecium	Hat Yai	moderate	α-hemolysin	0	0	0
	HTY0175	E. faecium	Hat Yai	weak	α-hemolysin	0	0	0
	HTY0188	E. faecium	Hat Yai	weak	α-hemolysin	0	0	0
	HTY0196	E. faecium	Hat Yai	moderate	α-hemolysin	0	0	0
	HTY0207	E. faecium	Hat Yai	weak	α-hemolysin	0	0	0
	HTY0254	E. faecium	Hat Yai	moderate	α-hemolysin	0	0	0
	HTY0256	E. faecium	Hat Yai	strong	β-hemolysin	0	0	0
	HTY0815	E. faecium	Hat Yai	weak	γ-hemolysin	0	1	0
