# Supplementary material for: Comparative genomics of hospital-associated vancomycin-resistant Enterococcus faecium from regional tertiary hospitals in Thailand
Source: PeerJ. 2026 Jun 3;14:e21354. doi: 10.7717/peerj.21354 (PMC13242186; doi:10.7717/peerj.21354)
Supplement: Supplemental Information 5 [file peerj-14-21354-s005.xlsx]

## Sheet: S4 Table 
	Table S4. Antibiotics resistance genes of vancomycin-resistant Enterococcus faecium (VREfm) isolates from three tertiary care hospitals
	Samples	Species	Hospitals	Resistance genes
				Amimoglycoside-resistant genes					Erytomycin-resistant genes			Tetracycline-resistant genes						Glycipeptide-resistant genes			Trimethoprim-resistant genes		Quinupristin-dalfopristin-resistant gene	Lincosamides-resistant genes		Pleuromutilins-resistant gene	Daptomycin-resistant genes		Oxazolidinones and phenicols-resistant genes
				aph(3')-III	aac(6')-Ii	ant(6)-Ia	aac(6')-aph(2'')	aph(2'')-Ia	ermA	ermB	ermT	tetA	tetB	tetM	tetL	tetU	tet(W/N/W)	vanA	vanB	vanC	dfrE	dfrG	msr(C)	lnu(B)	eatAv	efmA	liaS	liaR	cfrB	efrA
	SKA-PSU1	E. faecium	Songklanagarind	1	1	1	1	0	0	1	0	0	0	1	0	0	0	1	0	0	0	1	1	0	0	0	0	0	0	0
	SKA-PSU2	E. faecium	Songklanagarind	0	1	1	1	0	0	1	0	0	0	1	0	0	0	1	0	0	0	0	1	0	0	0	0	0	0	0
	SKA-PSU4	E. faecium	Songklanagarind	1	1	1	1	0	0	1	0	0	0	1	0	0	0	1	0	0	0	0	1	0	0	0	0	0	0	0
	SKA-PSU5	E. faecium	Songklanagarind	0	1	1	1	0	0	1	0	0	0	1	0	0	0	1	0	0	0	0	1	0	0	0	0	0	0	0
	SKA-PSU6	E. faecium	Songklanagarind	1	1	1	0	0	0	1	0	0	0	1	0	0	0	1	0	0	0	0	1	0	0	0	0	0	0	0
	SKA-PSU7	E. faecium	Songklanagarind	0	1	1	1	0	0	1	0	0	0	1	0	0	0	1	0	0	0	0	1	0	0	0	0	0	0	0
	SKA-PSU8	E. faecium	Songklanagarind	0	1	1	1	0	0	1	0	0	0	1	0	0	0	1	0	0	0	0	1	0	0	0	0	0	0	0
	SKA-PSU10	E. faecium	Songklanagarind	1	1	1	1	1	0	1	0	0	0	1	0	0	0	1	0	0	0	0	1	0	0	0	0	0	0	0
	SKA-PSU11	E. faecium	Songklanagarind	0	1	1	1	0	0	1	0	0	0	1	0	0	0	1	0	0	0	0	1	0	0	0	0	0	0	0
	SKA-PSU13	E. faecium	Songklanagarind	0	1	1	1	0	0	1	0	0	0	1	0	0	0	1	0	0	0	0	1	0	0	0	0	0	0	0
	SKA-PSU14	E. faecium	Songklanagarind	1	1	1	1	1	0	1	0	0	0	1	1	0	0	1	0	0	0	0	1	0	0	0	0	0	0	0
	SKA-PSU15	E. faecium	Songklanagarind	0	1	1	1	0	0	1	0	0	0	1	0	0	0	1	0	0	0	0	1	0	0	0	0	0	0	0
	SKA-PSU16	E. faecium	Songklanagarind	0	1	1	1	0	0	1	0	0	0	1	0	0	0	1	0	0	0	0	1	0	0	0	0	0	0	0
	SKA-PSU17	E. faecium	Songklanagarind	0	1	1	1	0	0	1	0	0	0	1	0	0	0	1	0	0	0	0	1	0	0	0	0	0	0	0
	SKA-PSU18	E. faecium	Songklanagarind	0	1	1	1	1	0	1	0	0	0	1	0	0	0	1	0	0	0	0	1	0	0	0	0	0	0	0
	SKA-PSU19	E. faecium	Songklanagarind	0	1	1	0	0	0	1	0	0	0	1	0	0	0	1	0	0	0	0	1	0	0	0	0	0	0	0
	SKA-PSU20	E. faecium	Songklanagarind	1	1	1	1	1	0	1	1	0	0	1	1	0	0	1	0	0	0	1	1	0	0	0	0	0	0	0
	SKA-PSU21	E. faecium	Songklanagarind	0	1	1	1	0	0	1	0	0	0	1	0	0	0	1	0	0	0	0	1	0	0	0	0	0	0	0
	SKA-PSU22	E. faecium	Songklanagarind	1	1	0	0	0	0	1	0	0	0	1	0	0	0	1	0	0	0	0	0	0	0	0	0	0	0	0
	SKA-PSU23	E. faecium	Songklanagarind	0	1	1	0	0	0	1	0	0	0	1	0	0	0	1	0	0	0	0	1	0	0	0	0	0	0	0
	SKA-PSU24	E. faecium	Songklanagarind	1	1	1	1	1	0	1	0	0	0	0	1	0	0	1	0	0	0	0	1	1	0	0	1	1	1	0
	SKA-PSU25	E. faecium	Songklanagarind	0	1	1	0	0	0	1	0	0	0	1	0	0	0	1	0	0	0	0	1	0	0	0	0	0	0	0
	SKA-PSU27	E. faecium	Songklanagarind	1	1	1	1	0	0	1	1	0	0	1	1	0	0	1	0	0	0	1	1	0	0	0	0	0	0	0
	SKA-PSU28	E. faecium	Songklanagarind	1	1	1	1	1	0	1	0	0	0	0	0	0	0	1	0	0	0	0	1	0	0	0	1	1	1	0
	SKA-PSU29	E. faecium	Songklanagarind	0	1	1	1	0	0	1	0	0	0	1	0	0	0	1	0	0	0	0	1	0	0	0	0	0	0	0
	SS0002	E. faecium	Sunpasitthipasong	1	1	0	0	0	0	1	0	0	0	0	0	0	0	1	0	0	0	0	0	0	0	1	1	1	1	0
	SS0014	E. faecium	Sunpasitthipasong	1	1	0	0	0	0	1	0	0	0	0	0	0	0	1	0	0	0	0	0	0	0	1	1	1	1	0
	SS0050	E. faecium	Sunpasitthipasong	1	1	0	0	0	0	1	0	0	0	0	0	1	0	1	0	0	0	0	0	0	0	1	1	1	1	0
	SS0066	E. faecium	Sunpasitthipasong	1	1	1	0	0	0	1	0	0	0	0	0	1	0	1	0	0	0	0	0	0	0	1	1	1	1	0
	SS0126	E. faecium	Sunpasitthipasong	0	0	0	0	0	0	1	0	0	0	0	0	1	0	1	0	0	0	0	0	0	0	1	1	1	1	0
	SS0172	E. faecium	Sunpasitthipasong	1	1	1	0	0	0	1	0	0	0	1	0	1	0	1	0	0	0	0	0	0	0	1	0	0	0	0
	SS0236	E. faecium	Sunpasitthipasong	0	0	0	0	0	0	1	1	0	0	0	0	1	0	1	0	0	0	1	0	0	0	0	0	0	0	0
	SS0335	E. faecium	Sunpasitthipasong	0	1	1	0	0	0	1	0	0	0	1	0	0	0	1	0	0	0	0	0	0	0	1	0	0	0	0
	SS0446	E. faecium	Sunpasitthipasong	0	0	0	0	0	0	1	0	0	0	0	0	1	0	1	0	0	0	0	0	0	1	0	1	1	1	0
	HTY0175	E. faecium	Hat Yai	1	1	1	1	0	0	1	0	0	0	0	0	1	1	1	0	0	0	1	0	0	1	1	0	0	0	0
	HTY0028	E. faecium	Hat Yai	1	1	1	0	0	0	1	0	0	0	0	0	0	0	1	0	0	0	0	0	0	0	1	0	0	0	0
	HTY0074	E. faecium	Hat Yai	0	1	0	0	0	0	1	0	0	0	1	0	1	0	1	0	0	0	0	0	0	1	1	0	0	0	0
	HTY0085	E. faecium	Hat Yai	1	1	1	0	0	0	1	0	0	0	1	0	1	0	1	0	0	0	0	0	0	1	1	0	0	0	0
	HTY0086	E. faecium	Hat Yai	1	1	1	1	0	0	0	0	0	0	1	0	0	0	1	0	0	0	0	0	0	1	1	0	0	0	0
	HTY0164	E. faecium	Hat Yai	1	1	1	0	0	0	1	0	0	0	1	0	1	0	1	0	0	0	0	0	0	1	1	0	0	0	0
	HTY0188	E. faecium	Hat Yai	0	1	1	1	0	0	1	0	0	0	0	0	0	1	1	0	0	0	1	0	0	1	1	0	0	0	0
	HTY0196	E. faecium	Hat Yai	1	1	1	1	0	0	1	0	0	0	0	0	0	1	1	0	0	0	1	0	0	1	0	0	0	0	0
	HTY0207	E. faecium	Hat Yai	1	1	1	0	0	0	1	0	0	0	0	0	0	1	1	0	0	0	1	0	0	1	1	0	0	0	0
	HTY0254	E. faecium	Hat Yai	1	1	1	0	0	0	1	0	0	0	0	0	0	0	1	0	0	0	0	0	0	1	1	0	0	0	0
	HTY0256	E. faecium	Hat Yai	1	1	1	1	0	0	1	0	0	0	0	0	0	1	1	0	0	0	1	0	0	1	1	0	0	0	0
	HTY0815	E. faecium	Hat Yai	1	1	0	0	0	0	0	0	0	0	0	0	0	0	1	0	0	0	0	0	0	1	1	0	0	0	0
	Total			21	3	9	21	40	46	2	43	46	46	17	42	36	41	0	46	46	46	37	22	45	34	28	38	38	38	46
	Percentage (%)			45.6522	6.52174	19.5652	45.6522	86.9565	100	4.34783	93.4783	100	100	36.9565	91.3043	78.2609	89.1304	0	100	100	100	80.4348	47.8261	97.8261	73.913	60.8696	82.6087	82.6087	82.6087	100
