# Supplementary material for: Comparative genomics of hospital-associated vancomycin-resistant Enterococcus faecium from regional tertiary hospitals in Thailand
Source: PeerJ. 2026 Jun 3;14:e21354. doi: 10.7717/peerj.21354 (PMC13242186; doi:10.7717/peerj.21354)
Supplement: Supplemental Information 6 [file peerj-14-21354-s006.xlsx]

## Sheet: S5 Table 
	Table S5. Virulence factors related genes of vancomycin-resistant Enterococcus faecium (VREfm) isolates from three tertiary care hospitals
	Samples	Species	Hospitals	Virulence gene
				cylA	gelE	agg	ace	ebpA	ebpB	ebpC	esp	efaA	hyl	srtA	acm	camE	fsrB	tpx	elrA	IS16	bepA	ccpA	ecbA	empA	empB	empC	fms11	fms13	fms14	fms15	fms16	fms19	fms20	fms21	fnm	gls20	gls33	glsB	glsB1	orf1481	ptsD	sagA	scm	sgrA
	SKA-PSU1	E. faecium	Songklanagarind	0	0	0	0	0	0	0	0	1	0	0	1	0	0	0	0	1	1	1	0	1	1	0	1	1	1	1	1	1	0	1	1	1	1	1	1	1	1	1	1	1
	SKA-PSU2	E. faecium	Songklanagarind	0	0	0	0	0	0	0	0	1	0	0	1	0	0	0	0	1	1	0	0	1	0	1	0	1	0	1	0	0	0	0	1	1	1	1	1	1	1	1	1	1
	SKA-PSU4	E. faecium	Songklanagarind	0	0	0	0	0	0	0	0	1	0	0	1	0	0	0	0	1	1	1	0	1	1	0	1	1	0	1	1	1	0	1	1	1	1	1	1	1	1	1	1	1
	SKA-PSU5	E. faecium	Songklanagarind	0	0	0	0	0	0	0	0	1	0	0	1	0	0	0	0	1	1	0	0	1	0	1	0	1	0	1	0	0	0	0	1	1	1	1	1	1	1	1	1	1
	SKA-PSU6	E. faecium	Songklanagarind	0	0	0	0	0	0	0	1	1	0	0	1	0	0	0	0	1	1	1	0	1	1	0	1	1	0	1	1	1	0	1	1	1	1	1	1	1	1	1	1	1
	SKA-PSU7	E. faecium	Songklanagarind	0	0	0	0	0	0	0	0	1	0	0	1	0	0	0	0	1	1	0	0	1	0	1	0	1	0	1	0	0	0	0	1	1	1	1	1	1	1	1	1	1
	SKA-PSU8	E. faecium	Songklanagarind	0	0	0	0	0	0	0	0	1	0	0	1	0	0	0	0	1	1	0	0	1	0	1	0	1	0	1	0	0	0	0	1	1	1	1	1	1	1	1	1	1
	SKA-PSU10	E. faecium	Songklanagarind	0	0	0	0	0	0	0	1	1	0	0	1	0	0	0	0	1	1	1	0	1	1	0	1	1	0	1	1	1	0	1	1	1	1	1	1	1	1	1	1	1
	SKA-PSU11	E. faecium	Songklanagarind	0	0	0	0	0	0	0	0	1	0	0	1	0	0	0	0	1	1	0	0	1	0	1	0	1	0	1	0	0	0	0	1	1	1	1	1	1	1	1	1	1
	SKA-PSU13	E. faecium	Songklanagarind	0	0	0	0	0	0	0	0	1	0	0	1	0	0	0	0	1	1	0	0	1	0	1	0	1	0	1	0	0	0	0	1	1	1	1	1	1	1	1	1	1
	SKA-PSU14	E. faecium	Songklanagarind	0	0	0	0	0	0	0	0	1	0	0	1	0	0	0	0	1	1	1	0	1	0	1	1	1	0	1	1	1	0	1	1	1	1	1	1	1	1	1	1	1
	SKA-PSU15	E. faecium	Songklanagarind	0	0	0	0	0	0	0	0	1	0	0	1	0	0	0	0	1	1	0	0	1	0	1	0	1	0	1	0	0	0	0	1	1	1	1	1	1	1	1	1	1
	SKA-PSU16	E. faecium	Songklanagarind	0	0	0	0	0	0	0	0	1	0	0	1	0	0	0	0	1	1	0	0	1	0	1	0	1	0	1	0	0	0	0	1	1	1	1	1	1	1	1	1	1
	SKA-PSU17	E. faecium	Songklanagarind	0	0	0	0	0	0	0	0	1	0	0	1	0	0	0	0	1	1	0	0	1	0	1	0	1	0	1	0	0	0	0	1	1	1	1	1	1	1	1	1	1
	SKA-PSU18	E. faecium	Songklanagarind	0	0	0	0	0	0	0	0	1	0	0	1	0	0	0	0	1	1	0	0	1	0	1	0	1	0	1	0	0	0	0	1	1	1	1	1	1	1	1	1	1
	SKA-PSU19	E. faecium	Songklanagarind	0	0	0	0	0	0	0	0	1	0	0	1	0	0	0	0	1	1	0	0	1	0	1	0	1	0	1	0	0	0	0	1	1	1	1	1	1	1	1	1	1
	SKA-PSU20	E. faecium	Songklanagarind	0	0	0	0	0	0	0	0	1	1	0	1	0	0	0	0	1	1	1	1	1	0	1	1	0	0	1	1	1	0	0	1	1	1	1	1	1	1	1	1	1
	SKA-PSU21	E. faecium	Songklanagarind	0	0	0	0	0	0	0	0	1	0	0	1	0	0	0	0	1	1	0	0	1	0	1	0	1	0	1	0	0	0	0	1	1	1	1	1	1	1	1	1	1
	SKA-PSU22	E. faecium	Songklanagarind	0	0	0	0	0	0	0	0	1	0	0	1	0	0	0	0	1	1	0	0	1	0	1	0	1	0	1	0	0	0	0	1	1	1	1	1	1	1	1	1	1
	SKA-PSU23	E. faecium	Songklanagarind	0	0	0	0	0	0	0	0	1	0	0	1	0	0	0	0	1	1	0	0	1	0	1	0	1	0	1	0	0	0	0	1	1	1	1	1	1	1	1	1	1
	SKA-PSU24	E. faecium	Songklanagarind	0	0	0	0	0	0	0	0	1	0	0	1	0	0	0	0	1	1	0	0	1	0	1	0	1	0	1	0	0	0	0	1	1	1	1	1	1	1	1	1	1
	SKA-PSU25	E. faecium	Songklanagarind	0	0	0	0	0	0	0	0	1	0	0	1	0	0	0	0	1	1	0	0	1	0	1	0	1	0	1	0	0	0	0	1	1	1	1	1	1	1	1	1	1
	SKA-PSU27	E. faecium	Songklanagarind	0	0	0	0	0	0	0	0	1	1	0	1	0	0	0	0	1	1	1	0	1	0	1	1	0	0	1	1	1	0	1	1	1	1	1	1	1	1	1	1	1
	SKA-PSU28	E. faecium	Songklanagarind	0	0	0	0	0	0	0	0	1	0	0	1	0	0	0	0	1	1	0	0	1	1	0	1	1	0	1	0	1	0	1	1	1	1	1	1	1	1	1	1	1
	SKA-PSU29	E. faecium	Songklanagarind	0	0	0	0	0	0	0	0	1	0	0	1	0	0	0	0	1	1	0	0	1	0	1	0	1	0	1	0	0	0	0	1	1	1	1	1	1	1	1	1	1
	SS0002	E. faecium	Sunpasitthipasong	0	0	0	0	0	0	0	0	1	0	0	1	0	0	0	0	1	1	0	0	1	0	1	1	1	0	1	1	1	1	1	1	1	1	1	1	1	1	1	1	1
	SS0014	E. faecium	Sunpasitthipasong	0	0	0	0	0	0	0	0	1	0	0	1	0	0	0	0	1	1	0	0	1	0	1	1	1	0	1	1	1	1	1	1	1	1	1	1	1	1	1	1	1
	SS0050	E. faecium	Sunpasitthipasong	0	0	0	0	0	0	0	0	1	0	0	1	0	0	0	0	1	1	0	0	1	0	1	1	1	0	1	1	1	1	1	1	1	1	1	1	1	1	1	1	1
	SS0066	E. faecium	Sunpasitthipasong	0	0	0	0	0	0	0	0	1	0	0	1	0	0	0	0	1	1	0	0	1	0	1	1	1	0	1	1	1	1	1	1	1	1	1	1	1	1	1	1	1
	SS0126	E. faecium	Sunpasitthipasong	0	0	0	0	0	0	0	0	1	1	0	1	0	0	0	0	1	1	1	1	1	0	1	1	1	0	1	1	1	1	1	1	1	1	1	1	1	1	1	1	1
	SS0172	E. faecium	Sunpasitthipasong	0	0	0	0	0	0	0	0	1	0	0	1	0	0	0	0	1	1	0	0	1	0	1	0	1	0	1	0	0	1	1	1	1	1	1	1	1	1	1	1	1
	SS0236	E. faecium	Sunpasitthipasong	0	0	0	0	0	0	0	0	1	0	0	1	0	0	0	0	1	1	1	1	1	0	1	1	0	0	1	1	1	0	0	1	1	1	1	1	1	1	1	1	1
	SS0335	E. faecium	Sunpasitthipasong	0	0	0	0	0	0	0	0	1	0	0	1	0	0	0	0	1	1	0	0	1	1	0	0	1	0	1	0	0	0	1	1	1	1	1	1	1	1	1	1	1
	SS0446	E. faecium	Sunpasitthipasong	0	0	0	0	0	0	0	0	1	0	0	1	0	0	0	0	1	1	0	0	1	0	1	1	0	0	1	1	1	1	1	1	1	1	1	1	1	1	1	1	1
	HTY0028	E. faecium	Hat Yai	0	0	0	0	0	0	0	0	1	0	0	1	0	0	0	0	1	1	0	1	1	0	1	0	1	0	1	0	0	0	1	1	1	1	1	1	1	1	1	1	1
	HTY0074	E. faecium	Hat Yai	0	0	0	0	0	0	0	0	1	0	0	1	0	0	0	0	1	1	0	0	1	0	1	0	1	0	1	0	0	0	1	1	1	1	1	1	1	1	1	1	1
	HTY0085	E. faecium	Hat Yai	0	0	0	0	0	0	0	0	1	0	0	1	0	0	0	0	1	1	0	1	1	1	0	1	1	0	1	1	1	0	1	1	1	1	1	1	1	1	1	1	1
	HTY0086	E. faecium	Hat Yai	0	0	0	0	0	0	0	0	1	0	0	1	0	0	0	0	1	1	0	1	1	0	1	1	1	0	1	1	1	0	1	1	1	1	1	1	1	1	1	1	1
	HTY0164	E. faecium	Hat Yai	0	0	0	0	0	0	0	0	1	0	0	1	0	0	0	0	1	1	0	1	1	1	0	1	1	0	1	1	1	0	1	1	1	1	1	1	1	1	1	1	1
	HTY0175	E. faecium	Hat Yai	0	0	0	0	0	0	0	0	1	0	0	1	0	0	0	0	1	1	1	0	1	1	0	1	1	1	1	1	1	1	1	1	1	1	1	1	1	1	1	1	1
	HTY0188	E. faecium	Hat Yai	0	0	0	0	0	0	0	0	1	0	0	1	0	0	0	0	1	1	1	0	1	1	0	1	1	1	1	1	1	1	1	1	1	1	1	1	1	1	1	1	1
	HTY0196	E. faecium	Hat Yai	0	0	0	0	0	0	0	0	1	0	0	1	0	0	0	0	1	1	1	0	1	1	0	1	1	1	1	1	1	1	1	1	1	1	1	1	1	1	1	1	1
	HTY0207	E. faecium	Hat Yai	0	0	0	0	0	0	0	0	1	0	0	1	0	0	0	0	1	1	1	0	1	1	0	1	1	1	1	1	1	1	1	1	1	1	1	1	1	1	1	1	1
	HTY0254	E. faecium	Hat Yai	0	0	0	0	0	0	0	0	1	0	0	1	0	0	0	0	1	1	0	0	1	0	1	0	1	0	1	0	0	0	1	1	1	1	1	1	1	1	1	1	1
	HTY0256	E. faecium	Hat Yai	0	0	0	0	0	0	0	0	1	0	0	1	0	0	0	0	1	1	1	0	1	1	0	1	1	1	1	1	1	1	1	1	1	1	1	1	1	1	1	1	1
	HTY0815	E. faecium	Hat Yai	0	0	0	0	0	0	0	0	1	0	0	1	0	0	0	0	1	1	0	1	1	0	1	1	1	0	1	1	1	0	1	1	1	1	1	1	1	1	1	1	1
