# Supplementary material for: Comparative genomics of hospital-associated vancomycin-resistant Enterococcus faecium from regional tertiary hospitals in Thailand
Source: PeerJ. 2026 Jun 3;14:e21354. doi: 10.7717/peerj.21354 (PMC13242186; doi:10.7717/peerj.21354)
Supplement: Supplemental Information 7 [file peerj-14-21354-s007.xlsx]

## Sheet: S6 Table 
	Table S6. Mutation genes of vancomycin-resistant Enterococcus faecium (VREfm) isolates from three tertiary care hospitals
	Samples	Mutation	Nucleotide change	Amino acid change	Resistance	PMID
	SKA-PSU1	pbp5 p.S27G	AGT -> GGT	S -> G	Ampicillin	25182648
	SKA-PSU1	pbp5 p.R34Q	CGG -> CAG	R -> Q	Ampicillin	25182648
	SKA-PSU1	pbp5 p.G66E	GGA -> GAA	G -> E	Ampicillin	25182648
	SKA-PSU1	pbp5 p.A68T	GCA -> ACA	A -> T	Ampicillin	25182648
	SKA-PSU1	pbp5 p.E85D	GAA -> GAT	E -> D	Ampicillin	25182648
	SKA-PSU1	pbp5 p.E100Q	GAG -> CAG	E -> Q	Ampicillin	25182648
	SKA-PSU1	pbp5 p.K144Q	AAA -> CAA	K -> Q	Ampicillin	25182648
	SKA-PSU1	pbp5 p.T172A	ACA -> GCA	T -> A	Ampicillin	25182648
	SKA-PSU1	pbp5 p.L177I	TTA -> ATA	L -> I	Ampicillin	25182648
	SKA-PSU1	pbp5 p.D204G	GAC -> GGC	D -> G	Ampicillin	25182648
	SKA-PSU1	pbp5 p.A216S	GCA -> TCC	A -> S	Ampicillin	25182648
	SKA-PSU1	pbp5 p.T324A	ACA -> GCA	T -> A	Ampicillin	25182648
	SKA-PSU1	pbp5 p.M485A	ATG -> GCG	M -> A	Ampicillin	25182648
	SKA-PSU1	pbp5 p.N496K	AAT -> AAA	N -> K	Ampicillin	25182648
	SKA-PSU1	pbp5 p.A499T	GCA -> ACA	A -> T	Ampicillin	25182648
	SKA-PSU1	pbp5 p.E525D	GAG -> GAT	E -> D	Ampicillin	25182648
	SKA-PSU1	pbp5 p.E629V	GAA -> GTA	E -> V	Ampicillin	25182648
	SKA-PSU1	pbp5 p.P667S	CCC -> TCG	P -> S	Ampicillin	25182648
	SKA-PSU1	parC p.S80I	AGC -> ATC	S -> I	Nalidixic acid, Ciprofloxacin	12373497
	SKA-PSU1	gyrA p.S83Y	AGT -> TAT	S -> Y	Nalidixic acid, Ciprofloxacin	-
	SKA-PSU2	parC p.S80R	AGC -> CGC	S -> R	Nalidixic acid, Ciprofloxacin	12373497
	SKA-PSU2	pbp5 p.V24A	GTA -> GCA	V -> A	Ampicillin	25182648
	SKA-PSU2	pbp5 p.S27G	AGT -> GGT	S -> G	Ampicillin	25182648
	SKA-PSU2	pbp5 p.R34Q	CGG -> CAG	R -> Q	Ampicillin	25182648
	SKA-PSU2	pbp5 p.G66E	GGA -> GAA	G -> E	Ampicillin	25182648
	SKA-PSU2	pbp5 p.A68T	GCA -> ACA	A -> T	Ampicillin	25182648
	SKA-PSU2	pbp5 p.E85D	GAA -> GAT	E -> D	Ampicillin	25182648
	SKA-PSU2	pbp5 p.E100Q	GAG -> CAG	E -> Q	Ampicillin	25182648
	SKA-PSU2	pbp5 p.K144Q	AAA -> CAA	K -> Q	Ampicillin	25182648
	SKA-PSU2	pbp5 p.T172A	ACA -> GCA	T -> A	Ampicillin	25182648
	SKA-PSU2	pbp5 p.L177I	TTA -> ATA	L -> I	Ampicillin	25182648
	SKA-PSU2	pbp5 p.D204G	GAC -> GGC	D -> G	Ampicillin	25182648
	SKA-PSU2	pbp5 p.A216S	GCA -> TCC	A -> S	Ampicillin	25182648
	SKA-PSU2	pbp5 p.T324A	ACA -> GCA	T -> A	Ampicillin	25182648
	SKA-PSU2	pbp5 p.M485A	ATG -> GCG	M -> A	Ampicillin	25182648
	SKA-PSU2	pbp5 p.N496K	AAT -> AAA	N -> K	Ampicillin	25182648
	SKA-PSU2	pbp5 p.A499T	GCA -> ACA	A -> T	Ampicillin	25182648
	SKA-PSU2	pbp5 p.E525D	GAG -> GAT	E -> D	Ampicillin	25182648
	SKA-PSU2	pbp5 p.E629V	GAA -> GTA	E -> V	Ampicillin	25182648
	SKA-PSU2	pbp5 p.P667S	CCC -> TCG	P -> S	Ampicillin	25182648
	SKA-PSU2	gyrA p.S83I	AGT -> ATT	S -> I	Nalidixic acid, Ciprofloxacin	9527801
	SKA-PSU4	parC p.S80R	AGC -> CGC	S -> R	Nalidixic acid, Ciprofloxacin	12373497
	SKA-PSU4	gyrA p.S83I	AGT -> ATT	S -> I	Nalidixic acid, Ciprofloxacin	9527801
	SKA-PSU4	pbp5 p.V24A	GTA -> GCA	V -> A	Ampicillin	25182648
	SKA-PSU4	pbp5 p.S27G	AGT -> GGT	S -> G	Ampicillin	25182648
	SKA-PSU4	pbp5 p.R34Q	CGG -> CAG	R -> Q	Ampicillin	25182648
	SKA-PSU4	pbp5 p.G66E	GGA -> GAA	G -> E	Ampicillin	25182648
	SKA-PSU4	pbp5 p.A68T	GCA -> ACA	A -> T	Ampicillin	25182648
	SKA-PSU4	pbp5 p.E85D	GAA -> GAT	E -> D	Ampicillin	25182648
	SKA-PSU4	pbp5 p.E100Q	GAG -> CAG	E -> Q	Ampicillin	25182648
	SKA-PSU4	pbp5 p.K144Q	AAA -> CAA	K -> Q	Ampicillin	25182648
	SKA-PSU4	pbp5 p.T172A	ACA -> GCA	T -> A	Ampicillin	25182648
	SKA-PSU4	pbp5 p.L177I	TTA -> ATA	L -> I	Ampicillin	25182648
	SKA-PSU4	pbp5 p.D204G	GAC -> GGC	D -> G	Ampicillin	25182648
	SKA-PSU4	pbp5 p.A216S	GCA -> TCC	A -> S	Ampicillin	25182648
	SKA-PSU4	pbp5 p.T324A	ACA -> GCA	T -> A	Ampicillin	25182648
	SKA-PSU4	pbp5 p.M485A	ATG -> GCG	M -> A	Ampicillin	25182648
	SKA-PSU4	pbp5 p.N496K	AAT -> AAA	N -> K	Ampicillin	25182648
	SKA-PSU4	pbp5 p.A499T	GCA -> ACA	A -> T	Ampicillin	25182648
	SKA-PSU4	pbp5 p.E525D	GAG -> GAT	E -> D	Ampicillin	25182648
	SKA-PSU4	pbp5 p.E629V	GAA -> GTA	E -> V	Ampicillin	25182648
	SKA-PSU4	pbp5 p.P667S	CCC -> TCG	P -> S	Ampicillin	25182648
	SKA-PSU5	gyrA p.S83I	AGT -> ATT	S -> I	Nalidixic acid, Ciprofloxacin	9527801
	SKA-PSU5	parC p.S80R	AGC -> CGC	S -> R	Nalidixic acid, Ciprofloxacin	12373497
	SKA-PSU5	pbp5 p.V24A	GTA -> GCA	V -> A	Ampicillin	25182648
	SKA-PSU5	pbp5 p.S27G	AGT -> GGT	S -> G	Ampicillin	25182648
	SKA-PSU5	pbp5 p.R34Q	CGG -> CAG	R -> Q	Ampicillin	25182648
	SKA-PSU5	pbp5 p.G66E	GGA -> GAA	G -> E	Ampicillin	25182648
	SKA-PSU5	pbp5 p.A68T	GCA -> ACA	A -> T	Ampicillin	25182648
	SKA-PSU5	pbp5 p.E85D	GAA -> GAT	E -> D	Ampicillin	25182648
	SKA-PSU5	pbp5 p.E100Q	GAG -> CAG	E -> Q	Ampicillin	25182648
	SKA-PSU5	pbp5 p.K144Q	AAA -> CAA	K -> Q	Ampicillin	25182648
	SKA-PSU5	pbp5 p.T172A	ACA -> GCA	T -> A	Ampicillin	25182648
	SKA-PSU5	pbp5 p.L177I	TTA -> ATA	L -> I	Ampicillin	25182648
	SKA-PSU5	pbp5 p.D204G	GAC -> GGC	D -> G	Ampicillin	25182648
	SKA-PSU5	pbp5 p.A216S	GCA -> TCC	A -> S	Ampicillin	25182648
	SKA-PSU5	pbp5 p.T324A	ACA -> GCA	T -> A	Ampicillin	25182648
	SKA-PSU5	pbp5 p.M485A	ATG -> GCG	M -> A	Ampicillin	25182648
	SKA-PSU5	pbp5 p.N496K	AAT -> AAA	N -> K	Ampicillin	25182648
	SKA-PSU5	pbp5 p.A499T	GCA -> ACA	A -> T	Ampicillin	25182648
	SKA-PSU5	pbp5 p.E525D	GAG -> GAT	E -> D	Ampicillin	25182648
	SKA-PSU5	pbp5 p.E629V	GAA -> GTA	E -> V	Ampicillin	25182648
	SKA-PSU5	pbp5 p.P667S	CCC -> TCG	P -> S	Ampicillin	25182648
	SKA-PSU6	parC p.S80R	AGC -> CGC	S -> R	Nalidixic acid, Ciprofloxacin	12373497
	SKA-PSU6	pbp5 p.V24A	GTA -> GCA	V -> A	Ampicillin	25182648
	SKA-PSU6	pbp5 p.S27G	AGT -> GGT	S -> G	Ampicillin	25182648
	SKA-PSU6	pbp5 p.R34Q	CGG -> CAG	R -> Q	Ampicillin	25182648
	SKA-PSU6	pbp5 p.G66E	GGA -> GAA	G -> E	Ampicillin	25182648
	SKA-PSU6	pbp5 p.A68T	GCA -> ACA	A -> T	Ampicillin	25182648
	SKA-PSU6	pbp5 p.E85D	GAA -> GAT	E -> D	Ampicillin	25182648
	SKA-PSU6	pbp5 p.E100Q	GAG -> CAG	E -> Q	Ampicillin	25182648
	SKA-PSU6	pbp5 p.K144Q	AAA -> CAA	K -> Q	Ampicillin	25182648
	SKA-PSU6	pbp5 p.T172A	ACA -> GCA	T -> A	Ampicillin	25182648
	SKA-PSU6	pbp5 p.L177I	TTA -> ATA	L -> I	Ampicillin	25182648
	SKA-PSU6	pbp5 p.D204G	GAC -> GGC	D -> G	Ampicillin	25182648
	SKA-PSU6	pbp5 p.A216S	GCA -> TCC	A -> S	Ampicillin	25182648
	SKA-PSU6	pbp5 p.T324A	ACA -> GCA	T -> A	Ampicillin	25182648
	SKA-PSU6	pbp5 p.M485A	ATG -> GCG	M -> A	Ampicillin	25182648
	SKA-PSU6	pbp5 p.N496K	AAT -> AAA	N -> K	Ampicillin	25182648
	SKA-PSU6	pbp5 p.A499T	GCA -> ACA	A -> T	Ampicillin	25182648
	SKA-PSU6	pbp5 p.E525D	GAG -> GAT	E -> D	Ampicillin	25182648
	SKA-PSU6	pbp5 p.E629V	GAA -> GTA	E -> V	Ampicillin	25182648
	SKA-PSU6	pbp5 p.P667S	CCC -> TCG	P -> S	Ampicillin	25182648
	SKA-PSU7	pbp5 p.V24A	GTA -> GCA	V -> A	Ampicillin	25182648
	SKA-PSU7	pbp5 p.S27G	AGT -> GGT	S -> G	Ampicillin	25182648
	SKA-PSU7	pbp5 p.R34Q	CGG -> CAG	R -> Q	Ampicillin	25182648
	SKA-PSU7	pbp5 p.G66E	GGA -> GAA	G -> E	Ampicillin	25182648
	SKA-PSU7	pbp5 p.A68T	GCA -> ACA	A -> T	Ampicillin	25182648
	SKA-PSU7	pbp5 p.E85D	GAA -> GAT	E -> D	Ampicillin	25182648
	SKA-PSU7	pbp5 p.E100Q	GAG -> CAG	E -> Q	Ampicillin	25182648
	SKA-PSU7	pbp5 p.K144Q	AAA -> CAA	K -> Q	Ampicillin	25182648
	SKA-PSU7	pbp5 p.T172A	ACA -> GCA	T -> A	Ampicillin	25182648
	SKA-PSU7	pbp5 p.L177I	TTA -> ATA	L -> I	Ampicillin	25182648
	SKA-PSU7	pbp5 p.D204G	GAC -> GGC	D -> G	Ampicillin	25182648
	SKA-PSU7	pbp5 p.A216S	GCA -> TCC	A -> S	Ampicillin	25182648
	SKA-PSU7	pbp5 p.T324A	ACA -> GCA	T -> A	Ampicillin	25182648
	SKA-PSU7	pbp5 p.M485A	ATG -> GCG	M -> A	Ampicillin	25182648
	SKA-PSU7	pbp5 p.N496K	AAT -> AAA	N -> K	Ampicillin	25182648
	SKA-PSU7	pbp5 p.A499T	GCA -> ACA	A -> T	Ampicillin	25182648
	SKA-PSU7	pbp5 p.E525D	GAG -> GAT	E -> D	Ampicillin	25182648
	SKA-PSU7	pbp5 p.E629V	GAA -> GTA	E -> V	Ampicillin	25182648
	SKA-PSU7	pbp5 p.P667S	CCC -> TCG	P -> S	Ampicillin	25182648
	SKA-PSU7	gyrA p.S83I	AGT -> ATT	S -> I	Nalidixic acid, Ciprofloxacin	9527801
	SKA-PSU7	parC p.S80R	AGC -> CGC	S -> R	Nalidixic acid, Ciprofloxacin	12373497
	SKA-PSU8	pbp5 p.V24A	GTA -> GCA	V -> A	Ampicillin	25182648
	SKA-PSU8	pbp5 p.S27G	AGT -> GGT	S -> G	Ampicillin	25182648
	SKA-PSU8	pbp5 p.R34Q	CGG -> CAG	R -> Q	Ampicillin	25182648
	SKA-PSU8	pbp5 p.G66E	GGA -> GAA	G -> E	Ampicillin	25182648
	SKA-PSU8	pbp5 p.A68T	GCA -> ACA	A -> T	Ampicillin	25182648
	SKA-PSU8	pbp5 p.E85D	GAA -> GAT	E -> D	Ampicillin	25182648
	SKA-PSU8	pbp5 p.E100Q	GAG -> CAG	E -> Q	Ampicillin	25182648
	SKA-PSU8	pbp5 p.K144Q	AAA -> CAA	K -> Q	Ampicillin	25182648
	SKA-PSU8	pbp5 p.T172A	ACA -> GCA	T -> A	Ampicillin	25182648
	SKA-PSU8	pbp5 p.L177I	TTA -> ATA	L -> I	Ampicillin	25182648
	SKA-PSU8	pbp5 p.D204G	GAC -> GGC	D -> G	Ampicillin	25182648
	SKA-PSU8	pbp5 p.A216S	GCA -> TCC	A -> S	Ampicillin	25182648
	SKA-PSU8	pbp5 p.T324A	ACA -> GCA	T -> A	Ampicillin	25182648
	SKA-PSU8	pbp5 p.M485A	ATG -> GCG	M -> A	Ampicillin	25182648
	SKA-PSU8	pbp5 p.N496K	AAT -> AAA	N -> K	Ampicillin	25182648
	SKA-PSU8	pbp5 p.A499T	GCA -> ACA	A -> T	Ampicillin	25182648
	SKA-PSU8	pbp5 p.E525D	GAG -> GAT	E -> D	Ampicillin	25182648
	SKA-PSU8	pbp5 p.E629V	GAA -> GTA	E -> V	Ampicillin	25182648
	SKA-PSU8	pbp5 p.P667S	CCC -> TCG	P -> S	Ampicillin	25182648
	SKA-PSU8	gyrA p.S83I	AGT -> ATT	S -> I	Nalidixic acid, Ciprofloxacin	9527801
	SKA-PSU8	parC p.S80R	AGC -> CGC	S -> R	Nalidixic acid, Ciprofloxacin	12373497
	SKA-PSU10	gyrA p.S83I	AGT -> ATT	S -> I	Nalidixic acid, Ciprofloxacin	9527801
	SKA-PSU10	pbp5 p.V24A	GTA -> GCA	V -> A	Ampicillin	25182648
	SKA-PSU10	pbp5 p.S27G	AGT -> GGT	S -> G	Ampicillin	25182648
	SKA-PSU10	pbp5 p.R34Q	CGG -> CAG	R -> Q	Ampicillin	25182648
	SKA-PSU10	pbp5 p.G66E	GGA -> GAA	G -> E	Ampicillin	25182648
	SKA-PSU10	pbp5 p.A68T	GCA -> ACA	A -> T	Ampicillin	25182648
	SKA-PSU10	pbp5 p.E85D	GAA -> GAT	E -> D	Ampicillin	25182648
	SKA-PSU10	pbp5 p.E100Q	GAG -> CAG	E -> Q	Ampicillin	25182648
	SKA-PSU10	pbp5 p.K144Q	AAA -> CAA	K -> Q	Ampicillin	25182648
	SKA-PSU10	pbp5 p.T172A	ACA -> GCA	T -> A	Ampicillin	25182648
	SKA-PSU10	pbp5 p.L177I	TTA -> ATA	L -> I	Ampicillin	25182648
	SKA-PSU10	pbp5 p.D204G	GAC -> GGC	D -> G	Ampicillin	25182648
	SKA-PSU10	pbp5 p.A216S	GCA -> TCC	A -> S	Ampicillin	25182648
	SKA-PSU10	pbp5 p.T324A	ACA -> GCA	T -> A	Ampicillin	25182648
	SKA-PSU10	pbp5 p.M485A	ATG -> GCG	M -> A	Ampicillin	25182648
	SKA-PSU10	pbp5 p.N496K	AAT -> AAA	N -> K	Ampicillin	25182648
	SKA-PSU10	pbp5 p.A499T	GCA -> ACA	A -> T	Ampicillin	25182648
	SKA-PSU10	pbp5 p.E525D	GAG -> GAT	E -> D	Ampicillin	25182648
	SKA-PSU10	pbp5 p.E629V	GAA -> GTA	E -> V	Ampicillin	25182648
	SKA-PSU10	pbp5 p.P667S	CCC -> TCG	P -> S	Ampicillin	25182648
	SKA-PSU11	gyrA p.S83I	AGT -> ATT	S -> I	Nalidixic acid, Ciprofloxacin	9527801
	SKA-PSU11	parC p.S80R	AGC -> CGC	S -> R	Nalidixic acid, Ciprofloxacin	12373497
	SKA-PSU11	pbp5 p.V24A	GTA -> GCA	V -> A	Ampicillin	25182648
	SKA-PSU11	pbp5 p.S27G	AGT -> GGT	S -> G	Ampicillin	25182648
	SKA-PSU11	pbp5 p.R34Q	CGG -> CAG	R -> Q	Ampicillin	25182648
	SKA-PSU11	pbp5 p.G66E	GGA -> GAA	G -> E	Ampicillin	25182648
	SKA-PSU11	pbp5 p.A68T	GCA -> ACA	A -> T	Ampicillin	25182648
	SKA-PSU11	pbp5 p.E85D	GAA -> GAT	E -> D	Ampicillin	25182648
	SKA-PSU11	pbp5 p.E100Q	GAG -> CAG	E -> Q	Ampicillin	25182648
	SKA-PSU11	pbp5 p.K144Q	AAA -> CAA	K -> Q	Ampicillin	25182648
	SKA-PSU11	pbp5 p.T172A	ACA -> GCA	T -> A	Ampicillin	25182648
	SKA-PSU11	pbp5 p.L177I	TTA -> ATA	L -> I	Ampicillin	25182648
	SKA-PSU11	pbp5 p.D204G	GAC -> GGC	D -> G	Ampicillin	25182648
	SKA-PSU11	pbp5 p.A216S	GCA -> TCC	A -> S	Ampicillin	25182648
	SKA-PSU11	pbp5 p.T324A	ACA -> GCA	T -> A	Ampicillin	25182648
	SKA-PSU11	pbp5 p.M485A	ATG -> GCG	M -> A	Ampicillin	25182648
	SKA-PSU11	pbp5 p.N496K	AAT -> AAA	N -> K	Ampicillin	25182648
	SKA-PSU11	pbp5 p.A499T	GCA -> ACA	A -> T	Ampicillin	25182648
	SKA-PSU11	pbp5 p.E525D	GAG -> GAT	E -> D	Ampicillin	25182648
	SKA-PSU11	pbp5 p.E629V	GAA -> GTA	E -> V	Ampicillin	25182648
	SKA-PSU11	pbp5 p.P667S	CCC -> TCG	P -> S	Ampicillin	25182648
	SKA-PSU13	parC p.S80R	AGC -> CGC	S -> R	Nalidixic acid, Ciprofloxacin	12373497
	SKA-PSU13	pbp5 p.V24A	GTA -> GCA	V -> A	Ampicillin	25182648
	SKA-PSU13	pbp5 p.S27G	AGT -> GGT	S -> G	Ampicillin	25182648
	SKA-PSU13	pbp5 p.R34Q	CGG -> CAG	R -> Q	Ampicillin	25182648
	SKA-PSU13	pbp5 p.G66E	GGA -> GAA	G -> E	Ampicillin	25182648
	SKA-PSU13	pbp5 p.A68T	GCA -> ACA	A -> T	Ampicillin	25182648
	SKA-PSU13	pbp5 p.E85D	GAA -> GAT	E -> D	Ampicillin	25182648
	SKA-PSU13	pbp5 p.E100Q	GAG -> CAG	E -> Q	Ampicillin	25182648
	SKA-PSU13	pbp5 p.K144Q	AAA -> CAA	K -> Q	Ampicillin	25182648
	SKA-PSU13	pbp5 p.T172A	ACA -> GCA	T -> A	Ampicillin	25182648
	SKA-PSU13	pbp5 p.L177I	TTA -> ATA	L -> I	Ampicillin	25182648
	SKA-PSU13	pbp5 p.D204G	GAC -> GGC	D -> G	Ampicillin	25182648
	SKA-PSU13	pbp5 p.A216S	GCA -> TCC	A -> S	Ampicillin	25182648
	SKA-PSU13	pbp5 p.T324A	ACA -> GCA	T -> A	Ampicillin	25182648
	SKA-PSU13	pbp5 p.M485A	ATG -> GCG	M -> A	Ampicillin	25182648
	SKA-PSU13	pbp5 p.N496K	AAT -> AAA	N -> K	Ampicillin	25182648
	SKA-PSU13	pbp5 p.A499T	GCA -> ACA	A -> T	Ampicillin	25182648
	SKA-PSU13	pbp5 p.E525D	GAG -> GAT	E -> D	Ampicillin	25182648
	SKA-PSU13	pbp5 p.E629V	GAA -> GTA	E -> V	Ampicillin	25182648
	SKA-PSU13	pbp5 p.P667S	CCC -> TCG	P -> S	Ampicillin	25182648
	SKA-PSU13	gyrA p.S83I	AGT -> ATT	S -> I	Nalidixic acid, Ciprofloxacin	9527801
	SKA-PSU14	gyrA p.S83I	AGT -> ATT	S -> I	Nalidixic acid, Ciprofloxacin	9527801
	SKA-PSU14	pbp5 p.V24A	GTA -> GCA	V -> A	Ampicillin	25182648
	SKA-PSU14	pbp5 p.S27G	AGT -> GGT	S -> G	Ampicillin	25182648
	SKA-PSU14	pbp5 p.R34Q	CGG -> CAG	R -> Q	Ampicillin	25182648
	SKA-PSU14	pbp5 p.G66E	GGA -> GAA	G -> E	Ampicillin	25182648
	SKA-PSU14	pbp5 p.A68T	GCA -> ACA	A -> T	Ampicillin	25182648
	SKA-PSU14	pbp5 p.E85D	GAA -> GAT	E -> D	Ampicillin	25182648
	SKA-PSU14	pbp5 p.E100Q	GAG -> CAG	E -> Q	Ampicillin	25182648
	SKA-PSU14	pbp5 p.K144Q	AAA -> CAA	K -> Q	Ampicillin	25182648
	SKA-PSU14	pbp5 p.T172A	ACA -> GCA	T -> A	Ampicillin	25182648
	SKA-PSU14	pbp5 p.L177I	TTA -> ATA	L -> I	Ampicillin	25182648
	SKA-PSU14	pbp5 p.D204G	GAC -> GGC	D -> G	Ampicillin	25182648
	SKA-PSU14	pbp5 p.A216S	GCA -> TCC	A -> S	Ampicillin	25182648
	SKA-PSU14	pbp5 p.T324A	ACA -> GCA	T -> A	Ampicillin	25182648
	SKA-PSU14	pbp5 p.M485A	ATG -> GCG	M -> A	Ampicillin	25182648
	SKA-PSU14	pbp5 p.N496K	AAT -> AAA	N -> K	Ampicillin	25182648
	SKA-PSU14	pbp5 p.A499T	GCA -> ACA	A -> T	Ampicillin	25182648
	SKA-PSU14	pbp5 p.E525D	GAG -> GAT	E -> D	Ampicillin	25182648
	SKA-PSU14	pbp5 p.E629V	GAA -> GTA	E -> V	Ampicillin	25182648
	SKA-PSU14	pbp5 p.P667S	CCC -> TCG	P -> S	Ampicillin	25182648
	SKA-PSU14	parC p.S80R	AGC -> CGC	S -> R	Nalidixic acid, Ciprofloxacin	12373497
	SKA-PSU15	pbp5 p.V24A	GTA -> GCA	V -> A	Ampicillin	25182648
	SKA-PSU15	pbp5 p.S27G	AGT -> GGT	S -> G	Ampicillin	25182648
	SKA-PSU15	pbp5 p.R34Q	CGG -> CAG	R -> Q	Ampicillin	25182648
	SKA-PSU15	pbp5 p.G66E	GGA -> GAA	G -> E	Ampicillin	25182648
	SKA-PSU15	pbp5 p.A68T	GCA -> ACA	A -> T	Ampicillin	25182648
	SKA-PSU15	pbp5 p.E85D	GAA -> GAT	E -> D	Ampicillin	25182648
	SKA-PSU15	pbp5 p.E100Q	GAG -> CAG	E -> Q	Ampicillin	25182648
	SKA-PSU15	pbp5 p.K144Q	AAA -> CAA	K -> Q	Ampicillin	25182648
	SKA-PSU15	pbp5 p.T172A	ACA -> GCA	T -> A	Ampicillin	25182648
	SKA-PSU15	pbp5 p.L177I	TTA -> ATA	L -> I	Ampicillin	25182648
	SKA-PSU15	pbp5 p.D204G	GAC -> GGC	D -> G	Ampicillin	25182648
	SKA-PSU15	pbp5 p.A216S	GCA -> TCC	A -> S	Ampicillin	25182648
	SKA-PSU15	pbp5 p.T324A	ACA -> GCA	T -> A	Ampicillin	25182648
	SKA-PSU15	pbp5 p.M485A	ATG -> GCG	M -> A	Ampicillin	25182648
	SKA-PSU15	pbp5 p.N496K	AAT -> AAA	N -> K	Ampicillin	25182648
	SKA-PSU15	pbp5 p.A499T	GCA -> ACA	A -> T	Ampicillin	25182648
	SKA-PSU15	pbp5 p.E525D	GAG -> GAT	E -> D	Ampicillin	25182648
	SKA-PSU15	pbp5 p.E629V	GAA -> GTA	E -> V	Ampicillin	25182648
	SKA-PSU15	pbp5 p.P667S	CCC -> TCG	P -> S	Ampicillin	25182648
	SKA-PSU15	parC p.S80R	AGC -> CGC	S -> R	Nalidixic acid, Ciprofloxacin	12373497
	SKA-PSU15	gyrA p.S83I	AGT -> ATT	S -> I	Nalidixic acid, Ciprofloxacin	9527801
	SKA-PSU16	gyrA p.S83I	AGT -> ATT	S -> I	Nalidixic acid, Ciprofloxacin	9527801
	SKA-PSU16	parC p.S80R	AGC -> CGC	S -> R	Nalidixic acid, Ciprofloxacin	12373497
	SKA-PSU16	pbp5 p.V24A	GTA -> GCA	V -> A	Ampicillin	25182648
	SKA-PSU16	pbp5 p.S27G	AGT -> GGT	S -> G	Ampicillin	25182648
	SKA-PSU16	pbp5 p.R34Q	CGG -> CAG	R -> Q	Ampicillin	25182648
	SKA-PSU16	pbp5 p.G66E	GGA -> GAA	G -> E	Ampicillin	25182648
	SKA-PSU16	pbp5 p.A68T	GCA -> ACA	A -> T	Ampicillin	25182648
	SKA-PSU16	pbp5 p.E85D	GAA -> GAT	E -> D	Ampicillin	25182648
	SKA-PSU16	pbp5 p.E100Q	GAG -> CAG	E -> Q	Ampicillin	25182648
	SKA-PSU16	pbp5 p.K144Q	AAA -> CAA	K -> Q	Ampicillin	25182648
	SKA-PSU16	pbp5 p.T172A	ACA -> GCA	T -> A	Ampicillin	25182648
	SKA-PSU16	pbp5 p.L177I	TTA -> ATA	L -> I	Ampicillin	25182648
	SKA-PSU16	pbp5 p.D204G	GAC -> GGC	D -> G	Ampicillin	25182648
	SKA-PSU16	pbp5 p.A216S	GCA -> TCC	A -> S	Ampicillin	25182648
	SKA-PSU16	pbp5 p.T324A	ACA -> GCA	T -> A	Ampicillin	25182648
	SKA-PSU16	pbp5 p.M485A	ATG -> GCG	M -> A	Ampicillin	25182648
	SKA-PSU16	pbp5 p.N496K	AAT -> AAA	N -> K	Ampicillin	25182648
	SKA-PSU16	pbp5 p.A499T	GCA -> ACA	A -> T	Ampicillin	25182648
	SKA-PSU16	pbp5 p.E525D	GAG -> GAT	E -> D	Ampicillin	25182648
	SKA-PSU16	pbp5 p.E629V	GAA -> GTA	E -> V	Ampicillin	25182648
	SKA-PSU16	pbp5 p.P667S	CCC -> TCG	P -> S	Ampicillin	25182648
	SKA-PSU17	pbp5 p.V24A	GTA -> GCA	V -> A	Ampicillin	25182648
	SKA-PSU17	pbp5 p.S27G	AGT -> GGT	S -> G	Ampicillin	25182648
	SKA-PSU17	pbp5 p.R34Q	CGG -> CAG	R -> Q	Ampicillin	25182648
	SKA-PSU17	pbp5 p.G66E	GGA -> GAA	G -> E	Ampicillin	25182648
	SKA-PSU17	pbp5 p.A68T	GCA -> ACA	A -> T	Ampicillin	25182648
	SKA-PSU17	pbp5 p.E85D	GAA -> GAT	E -> D	Ampicillin	25182648
	SKA-PSU17	pbp5 p.E100Q	GAG -> CAG	E -> Q	Ampicillin	25182648
	SKA-PSU17	pbp5 p.K144Q	AAA -> CAA	K -> Q	Ampicillin	25182648
	SKA-PSU17	pbp5 p.T172A	ACA -> GCA	T -> A	Ampicillin	25182648
	SKA-PSU17	pbp5 p.L177I	TTA -> ATA	L -> I	Ampicillin	25182648
	SKA-PSU17	pbp5 p.D204G	GAC -> GGC	D -> G	Ampicillin	25182648
	SKA-PSU17	pbp5 p.A216S	GCA -> TCC	A -> S	Ampicillin	25182648
	SKA-PSU17	pbp5 p.T324A	ACA -> GCA	T -> A	Ampicillin	25182648
	SKA-PSU17	pbp5 p.M485A	ATG -> GCG	M -> A	Ampicillin	25182648
	SKA-PSU17	pbp5 p.N496K	AAT -> AAA	N -> K	Ampicillin	25182648
	SKA-PSU17	pbp5 p.A499T	GCA -> ACA	A -> T	Ampicillin	25182648
	SKA-PSU17	pbp5 p.E525D	GAG -> GAT	E -> D	Ampicillin	25182648
	SKA-PSU17	pbp5 p.E629V	GAA -> GTA	E -> V	Ampicillin	25182648
	SKA-PSU17	pbp5 p.P667S	CCC -> TCG	P -> S	Ampicillin	25182648
	SKA-PSU17	gyrA p.S83I	AGT -> ATT	S -> I	Nalidixic acid, Ciprofloxacin	9527801
	SKA-PSU17	parC p.S80R	AGC -> CGC	S -> R	Nalidixic acid, Ciprofloxacin	12373497
	SKA-PSU18	parC p.S80R	AGC -> CGC	S -> R	Nalidixic acid, Ciprofloxacin	12373497
	SKA-PSU18	gyrA p.S83I	AGT -> ATT	S -> I	Nalidixic acid, Ciprofloxacin	9527801
	SKA-PSU18	pbp5 p.V24A	GTA -> GCA	V -> A	Ampicillin	25182648
	SKA-PSU18	pbp5 p.S27G	AGT -> GGT	S -> G	Ampicillin	25182648
	SKA-PSU18	pbp5 p.R34Q	CGG -> CAG	R -> Q	Ampicillin	25182648
	SKA-PSU18	pbp5 p.G66E	GGA -> GAA	G -> E	Ampicillin	25182648
	SKA-PSU18	pbp5 p.A68T	GCA -> ACA	A -> T	Ampicillin	25182648
	SKA-PSU18	pbp5 p.E85D	GAA -> GAT	E -> D	Ampicillin	25182648
	SKA-PSU18	pbp5 p.E100Q	GAG -> CAG	E -> Q	Ampicillin	25182648
	SKA-PSU18	pbp5 p.K144Q	AAA -> CAA	K -> Q	Ampicillin	25182648
	SKA-PSU18	pbp5 p.T172A	ACA -> GCA	T -> A	Ampicillin	25182648
	SKA-PSU18	pbp5 p.L177I	TTA -> ATA	L -> I	Ampicillin	25182648
	SKA-PSU18	pbp5 p.D204G	GAC -> GGC	D -> G	Ampicillin	25182648
	SKA-PSU18	pbp5 p.A216S	GCA -> TCC	A -> S	Ampicillin	25182648
	SKA-PSU18	pbp5 p.T324A	ACA -> GCA	T -> A	Ampicillin	25182648
	SKA-PSU18	pbp5 p.M485A	ATG -> GCG	M -> A	Ampicillin	25182648
	SKA-PSU18	pbp5 p.N496K	AAT -> AAA	N -> K	Ampicillin	25182648
	SKA-PSU18	pbp5 p.A499T	GCA -> ACA	A -> T	Ampicillin	25182648
	SKA-PSU18	pbp5 p.E525D	GAG -> GAT	E -> D	Ampicillin	25182648
	SKA-PSU18	pbp5 p.E629V	GAA -> GTA	E -> V	Ampicillin	25182648
	SKA-PSU18	pbp5 p.P667S	CCC -> TCG	P -> S	Ampicillin	25182648
	SKA-PSU19	gyrA p.S83I	AGT -> ATT	S -> I	Nalidixic acid, Ciprofloxacin	9527801
	SKA-PSU19	parC p.S80R	AGC -> CGC	S -> R	Nalidixic acid, Ciprofloxacin	12373497
	SKA-PSU19	pbp5 p.V24A	GTA -> GCA	V -> A	Ampicillin	25182648
	SKA-PSU19	pbp5 p.S27G	AGT -> GGT	S -> G	Ampicillin	25182648
	SKA-PSU19	pbp5 p.R34Q	CGG -> CAG	R -> Q	Ampicillin	25182648
	SKA-PSU19	pbp5 p.G66E	GGA -> GAA	G -> E	Ampicillin	25182648
	SKA-PSU19	pbp5 p.A68T	GCA -> ACA	A -> T	Ampicillin	25182648
	SKA-PSU19	pbp5 p.E85D	GAA -> GAT	E -> D	Ampicillin	25182648
	SKA-PSU19	pbp5 p.E100Q	GAG -> CAG	E -> Q	Ampicillin	25182648
	SKA-PSU19	pbp5 p.K144Q	AAA -> CAA	K -> Q	Ampicillin	25182648
	SKA-PSU19	pbp5 p.T172A	ACA -> GCA	T -> A	Ampicillin	25182648
	SKA-PSU19	pbp5 p.L177I	TTA -> ATA	L -> I	Ampicillin	25182648
	SKA-PSU19	pbp5 p.D204G	GAC -> GGC	D -> G	Ampicillin	25182648
	SKA-PSU19	pbp5 p.A216S	GCA -> TCC	A -> S	Ampicillin	25182648
	SKA-PSU19	pbp5 p.T324A	ACA -> GCA	T -> A	Ampicillin	25182648
	SKA-PSU19	pbp5 p.M485A	ATG -> GCG	M -> A	Ampicillin	25182648
	SKA-PSU19	pbp5 p.N496K	AAT -> AAA	N -> K	Ampicillin	25182648
	SKA-PSU19	pbp5 p.A499T	GCA -> ACA	A -> T	Ampicillin	25182648
	SKA-PSU19	pbp5 p.E525D	GAG -> GAT	E -> D	Ampicillin	25182648
	SKA-PSU19	pbp5 p.E629V	GAA -> GTA	E -> V	Ampicillin	25182648
	SKA-PSU19	pbp5 p.P667S	CCC -> TCG	P -> S	Ampicillin	25182648
	SKA-PSU20	gyrA p.S83Y	AGT -> TAT	S -> Y	Nalidixic acid, Ciprofloxacin	-
	SKA-PSU20	parC p.S80I	AGC -> ATC	S -> I	Nalidixic acid, Ciprofloxacin	12373497
	SKA-PSU20	pbp5 p.V24A	GTA -> GCA	V -> A	Ampicillin	25182648
	SKA-PSU20	pbp5 p.S27G	AGT -> GGT	S -> G	Ampicillin	25182648
	SKA-PSU20	pbp5 p.R34Q	CGG -> CAG	R -> Q	Ampicillin	25182648
	SKA-PSU20	pbp5 p.G66E	GGA -> GAA	G -> E	Ampicillin	25182648
	SKA-PSU20	pbp5 p.A68T	GCA -> ACA	A -> T	Ampicillin	25182648
	SKA-PSU20	pbp5 p.E85D	GAA -> GAT	E -> D	Ampicillin	25182648
	SKA-PSU20	pbp5 p.E100Q	GAG -> CAG	E -> Q	Ampicillin	25182648
	SKA-PSU20	pbp5 p.K144Q	AAA -> CAA	K -> Q	Ampicillin	25182648
	SKA-PSU20	pbp5 p.T172A	ACA -> GCA	T -> A	Ampicillin	25182648
	SKA-PSU20	pbp5 p.L177I	TTA -> ATA	L -> I	Ampicillin	25182648
	SKA-PSU20	pbp5 p.D204G	GAC -> GGC	D -> G	Ampicillin	25182648
	SKA-PSU20	pbp5 p.A216S	GCA -> TCC	A -> S	Ampicillin	25182648
	SKA-PSU20	pbp5 p.T324A	ACA -> GCA	T -> A	Ampicillin	25182648
	SKA-PSU20	pbp5 p.M485A	ATG -> GCG	M -> A	Ampicillin	25182648
	SKA-PSU20	pbp5 p.N496K	AAT -> AAA	N -> K	Ampicillin	25182648
	SKA-PSU20	pbp5 p.A499T	GCA -> ACA	A -> T	Ampicillin	25182648
	SKA-PSU20	pbp5 p.E525D	GAG -> GAT	E -> D	Ampicillin	25182648
	SKA-PSU20	pbp5 p.E629V	GAA -> GTA	E -> V	Ampicillin	25182648
	SKA-PSU20	pbp5 p.P667S	CCC -> TCG	P -> S	Ampicillin	25182648
	SKA-PSU21	pbp5 p.V24A	GTA -> GCA	V -> A	Ampicillin	25182648
	SKA-PSU21	pbp5 p.S27G	AGT -> GGT	S -> G	Ampicillin	25182648
	SKA-PSU21	pbp5 p.R34Q	CGG -> CAG	R -> Q	Ampicillin	25182648
	SKA-PSU21	pbp5 p.G66E	GGA -> GAA	G -> E	Ampicillin	25182648
	SKA-PSU21	pbp5 p.A68T	GCA -> ACA	A -> T	Ampicillin	25182648
	SKA-PSU21	pbp5 p.E85D	GAA -> GAT	E -> D	Ampicillin	25182648
	SKA-PSU21	pbp5 p.E100Q	GAG -> CAG	E -> Q	Ampicillin	25182648
	SKA-PSU21	pbp5 p.K144Q	AAA -> CAA	K -> Q	Ampicillin	25182648
	SKA-PSU21	pbp5 p.T172A	ACA -> GCA	T -> A	Ampicillin	25182648
	SKA-PSU21	pbp5 p.L177I	TTA -> ATA	L -> I	Ampicillin	25182648
	SKA-PSU21	pbp5 p.D204G	GAC -> GGC	D -> G	Ampicillin	25182648
	SKA-PSU21	pbp5 p.A216S	GCA -> TCC	A -> S	Ampicillin	25182648
	SKA-PSU21	pbp5 p.T324A	ACA -> GCA	T -> A	Ampicillin	25182648
	SKA-PSU21	pbp5 p.M485A	ATG -> GCG	M -> A	Ampicillin	25182648
	SKA-PSU21	pbp5 p.N496K	AAT -> AAA	N -> K	Ampicillin	25182648
	SKA-PSU21	pbp5 p.A499T	GCA -> ACA	A -> T	Ampicillin	25182648
	SKA-PSU21	pbp5 p.E525D	GAG -> GAT	E -> D	Ampicillin	25182648
	SKA-PSU21	pbp5 p.E629V	GAA -> GTA	E -> V	Ampicillin	25182648
	SKA-PSU21	pbp5 p.P667S	CCC -> TCG	P -> S	Ampicillin	25182648
	SKA-PSU21	parC p.S80R	AGC -> CGC	S -> R	Nalidixic acid, Ciprofloxacin	12373497
	SKA-PSU21	gyrA p.S83I	AGT -> ATT	S -> I	Nalidixic acid, Ciprofloxacin	9527801
	SKA-PSU22	parC p.S80R	AGC -> CGC	S -> R	Nalidixic acid, Ciprofloxacin	12373497
	SKA-PSU22	gyrA p.S83I	AGT -> ATT	S -> I	Nalidixic acid, Ciprofloxacin	9527801
	SKA-PSU22	pbp5 p.V24A	GTA -> GCA	V -> A	Ampicillin	25182648
	SKA-PSU22	pbp5 p.S27G	AGT -> GGT	S -> G	Ampicillin	25182648
	SKA-PSU22	pbp5 p.R34Q	CGG -> CAG	R -> Q	Ampicillin	25182648
	SKA-PSU22	pbp5 p.G66E	GGA -> GAA	G -> E	Ampicillin	25182648
	SKA-PSU22	pbp5 p.A68T	GCA -> ACA	A -> T	Ampicillin	25182648
	SKA-PSU22	pbp5 p.E85D	GAA -> GAT	E -> D	Ampicillin	25182648
	SKA-PSU22	pbp5 p.E100Q	GAG -> CAG	E -> Q	Ampicillin	25182648
	SKA-PSU22	pbp5 p.K144Q	AAA -> CAA	K -> Q	Ampicillin	25182648
	SKA-PSU22	pbp5 p.T172A	ACA -> GCA	T -> A	Ampicillin	25182648
	SKA-PSU22	pbp5 p.L177I	TTA -> ATA	L -> I	Ampicillin	25182648
	SKA-PSU22	pbp5 p.D204G	GAC -> GGC	D -> G	Ampicillin	25182648
	SKA-PSU22	pbp5 p.A216S	GCA -> TCC	A -> S	Ampicillin	25182648
	SKA-PSU22	pbp5 p.T324A	ACA -> GCA	T -> A	Ampicillin	25182648
	SKA-PSU22	pbp5 p.M485A	ATG -> GCG	M -> A	Ampicillin	25182648
	SKA-PSU22	pbp5 p.N496K	AAT -> AAA	N -> K	Ampicillin	25182648
	SKA-PSU22	pbp5 p.A499T	GCA -> ACA	A -> T	Ampicillin	25182648
	SKA-PSU22	pbp5 p.E525D	GAG -> GAT	E -> D	Ampicillin	25182648
	SKA-PSU22	pbp5 p.E629V	GAA -> GTA	E -> V	Ampicillin	25182648
	SKA-PSU22	pbp5 p.P667S	CCC -> TCG	P -> S	Ampicillin	25182648
	SKA-PSU23	pbp5 p.V24A	GTA -> GCA	V -> A	Ampicillin	25182648
	SKA-PSU23	pbp5 p.S27G	AGT -> GGT	S -> G	Ampicillin	25182648
	SKA-PSU23	pbp5 p.R34Q	CGG -> CAG	R -> Q	Ampicillin	25182648
	SKA-PSU23	pbp5 p.G66E	GGA -> GAA	G -> E	Ampicillin	25182648
	SKA-PSU23	pbp5 p.A68T	GCA -> ACA	A -> T	Ampicillin	25182648
	SKA-PSU23	pbp5 p.E85D	GAA -> GAT	E -> D	Ampicillin	25182648
	SKA-PSU23	pbp5 p.E100Q	GAG -> CAG	E -> Q	Ampicillin	25182648
	SKA-PSU23	pbp5 p.K144Q	AAA -> CAA	K -> Q	Ampicillin	25182648
	SKA-PSU23	pbp5 p.T172A	ACA -> GCA	T -> A	Ampicillin	25182648
	SKA-PSU23	pbp5 p.L177I	TTA -> ATA	L -> I	Ampicillin	25182648
	SKA-PSU23	pbp5 p.D204G	GAC -> GGC	D -> G	Ampicillin	25182648
	SKA-PSU23	pbp5 p.A216S	GCA -> TCC	A -> S	Ampicillin	25182648
	SKA-PSU23	pbp5 p.T324A	ACA -> GCA	T -> A	Ampicillin	25182648
	SKA-PSU23	pbp5 p.M485A	ATG -> GCG	M -> A	Ampicillin	25182648
	SKA-PSU23	pbp5 p.N496K	AAT -> AAA	N -> K	Ampicillin	25182648
	SKA-PSU23	pbp5 p.A499T	GCA -> ACA	A -> T	Ampicillin	25182648
	SKA-PSU23	pbp5 p.E525D	GAG -> GAT	E -> D	Ampicillin	25182648
	SKA-PSU23	pbp5 p.E629V	GAA -> GTA	E -> V	Ampicillin	25182648
	SKA-PSU23	pbp5 p.P667S	CCC -> TCG	P -> S	Ampicillin	25182648
	SKA-PSU23	gyrA p.S83I	AGT -> ATT	S -> I	Nalidixic acid, Ciprofloxacin	9527801
	SKA-PSU23	parC p.S80R	AGC -> CGC	S -> R	Nalidixic acid, Ciprofloxacin	12373497
	SKA-PSU24	parC p.S80R	AGC -> CGC	S -> R	Nalidixic acid, Ciprofloxacin	12373497
	SKA-PSU24	pbp5 p.V24A	GTA -> GCA	V -> A	Ampicillin	25182648
	SKA-PSU24	pbp5 p.S27G	AGT -> GGT	S -> G	Ampicillin	25182648
	SKA-PSU24	pbp5 p.R34Q	CGG -> CAG	R -> Q	Ampicillin	25182648
	SKA-PSU24	pbp5 p.G66E	GGA -> GAA	G -> E	Ampicillin	25182648
	SKA-PSU24	pbp5 p.A68T	GCA -> ACA	A -> T	Ampicillin	25182648
	SKA-PSU24	pbp5 p.E85D	GAA -> GAT	E -> D	Ampicillin	25182648
	SKA-PSU24	pbp5 p.E100Q	GAG -> CAG	E -> Q	Ampicillin	25182648
	SKA-PSU24	pbp5 p.K144Q	AAA -> CAA	K -> Q	Ampicillin	25182648
	SKA-PSU24	pbp5 p.T172A	ACA -> GCA	T -> A	Ampicillin	25182648
	SKA-PSU24	pbp5 p.L177I	TTA -> ATA	L -> I	Ampicillin	25182648
	SKA-PSU24	pbp5 p.D204G	GAC -> GGC	D -> G	Ampicillin	25182648
	SKA-PSU24	pbp5 p.A216S	GCA -> TCC	A -> S	Ampicillin	25182648
	SKA-PSU24	pbp5 p.T324A	ACA -> GCA	T -> A	Ampicillin	25182648
	SKA-PSU24	pbp5 p.M485A	ATG -> GCG	M -> A	Ampicillin	25182648
	SKA-PSU24	pbp5 p.N496K	AAT -> AAA	N -> K	Ampicillin	25182648
	SKA-PSU24	pbp5 p.A499T	GCA -> ACA	A -> T	Ampicillin	25182648
	SKA-PSU24	pbp5 p.E525D	GAG -> GAT	E -> D	Ampicillin	25182648
	SKA-PSU24	pbp5 p.E629V	GAA -> GTA	E -> V	Ampicillin	25182648
	SKA-PSU24	pbp5 p.P667S	CCC -> TCG	P -> S	Ampicillin	25182648
	SKA-PSU24	gyrA p.S83I	AGT -> ATT	S -> I	Nalidixic acid, Ciprofloxacin	9527801
	SKA-PSU25	parC p.S80R	AGC -> CGC	S -> R	Nalidixic acid, Ciprofloxacin	12373497
	SKA-PSU25	pbp5 p.V24A	GTA -> GCA	V -> A	Ampicillin	25182648
	SKA-PSU25	pbp5 p.S27G	AGT -> GGT	S -> G	Ampicillin	25182648
	SKA-PSU25	pbp5 p.R34Q	CGG -> CAG	R -> Q	Ampicillin	25182648
	SKA-PSU25	pbp5 p.G66E	GGA -> GAA	G -> E	Ampicillin	25182648
	SKA-PSU25	pbp5 p.A68T	GCA -> ACA	A -> T	Ampicillin	25182648
	SKA-PSU25	pbp5 p.E85D	GAA -> GAT	E -> D	Ampicillin	25182648
	SKA-PSU25	pbp5 p.E100Q	GAG -> CAG	E -> Q	Ampicillin	25182648
	SKA-PSU25	pbp5 p.K144Q	AAA -> CAA	K -> Q	Ampicillin	25182648
	SKA-PSU25	pbp5 p.T172A	ACA -> GCA	T -> A	Ampicillin	25182648
	SKA-PSU25	pbp5 p.L177I	TTA -> ATA	L -> I	Ampicillin	25182648
	SKA-PSU25	pbp5 p.D204G	GAC -> GGC	D -> G	Ampicillin	25182648
	SKA-PSU25	pbp5 p.A216S	GCA -> TCC	A -> S	Ampicillin	25182648
	SKA-PSU25	pbp5 p.T324A	ACA -> GCA	T -> A	Ampicillin	25182648
	SKA-PSU25	pbp5 p.M485A	ATG -> GCG	M -> A	Ampicillin	25182648
	SKA-PSU25	pbp5 p.N496K	AAT -> AAA	N -> K	Ampicillin	25182648
	SKA-PSU25	pbp5 p.A499T	GCA -> ACA	A -> T	Ampicillin	25182648
	SKA-PSU25	pbp5 p.E525D	GAG -> GAT	E -> D	Ampicillin	25182648
	SKA-PSU25	pbp5 p.E629V	GAA -> GTA	E -> V	Ampicillin	25182648
	SKA-PSU25	pbp5 p.P667S	CCC -> TCG	P -> S	Ampicillin	25182648
	SKA-PSU25	gyrA p.S83I	AGT -> ATT	S -> I	Nalidixic acid, Ciprofloxacin	9527801
	SKA-PSU27	pbp5 p.V24A	GTA -> GCA	V -> A	Ampicillin	25182648
	SKA-PSU27	pbp5 p.S27G	AGT -> GGT	S -> G	Ampicillin	25182648
	SKA-PSU27	pbp5 p.R34Q	CGG -> CAG	R -> Q	Ampicillin	25182648
	SKA-PSU27	pbp5 p.G66E	GGA -> GAA	G -> E	Ampicillin	25182648
	SKA-PSU27	pbp5 p.A68T	GCA -> ACA	A -> T	Ampicillin	25182648
	SKA-PSU27	pbp5 p.E85D	GAA -> GAT	E -> D	Ampicillin	25182648
	SKA-PSU27	pbp5 p.E100Q	GAG -> CAG	E -> Q	Ampicillin	25182648
	SKA-PSU27	pbp5 p.K144Q	AAA -> CAA	K -> Q	Ampicillin	25182648
	SKA-PSU27	pbp5 p.T172A	ACA -> GCA	T -> A	Ampicillin	25182648
	SKA-PSU27	pbp5 p.L177I	TTA -> ATA	L -> I	Ampicillin	25182648
	SKA-PSU27	pbp5 p.D204G	GAC -> GGC	D -> G	Ampicillin	25182648
	SKA-PSU27	pbp5 p.A216S	GCA -> TCC	A -> S	Ampicillin	25182648
	SKA-PSU27	pbp5 p.T324A	ACA -> GCA	T -> A	Ampicillin	25182648
	SKA-PSU27	pbp5 p.M485A	ATG -> GCG	M -> A	Ampicillin	25182648
	SKA-PSU27	pbp5 p.N496K	AAT -> AAA	N -> K	Ampicillin	25182648
	SKA-PSU27	pbp5 p.A499T	GCA -> ACA	A -> T	Ampicillin	25182648
	SKA-PSU27	pbp5 p.E525D	GAG -> GAT	E -> D	Ampicillin	25182648
	SKA-PSU27	pbp5 p.E629V	GAA -> GTA	E -> V	Ampicillin	25182648
	SKA-PSU27	pbp5 p.P667S	CCC -> TCG	P -> S	Ampicillin	25182648
	SKA-PSU27	parC p.S80I	AGC -> ATC	S -> I	Nalidixic acid, Ciprofloxacin	12373497
	SKA-PSU27	gyrA p.S83Y	AGT -> TAT	S -> Y	Nalidixic acid, Ciprofloxacin	-
	SKA-PSU28	pbp5 p.V24A	GTA -> GCA	V -> A	Ampicillin	25182648
	SKA-PSU28	pbp5 p.S27G	AGT -> GGT	S -> G	Ampicillin	25182648
	SKA-PSU28	pbp5 p.R34Q	CGG -> CAG	R -> Q	Ampicillin	25182648
	SKA-PSU28	pbp5 p.G66E	GGA -> GAA	G -> E	Ampicillin	25182648
	SKA-PSU28	pbp5 p.A68T	GCA -> ACA	A -> T	Ampicillin	25182648
	SKA-PSU28	pbp5 p.E85D	GAA -> GAT	E -> D	Ampicillin	25182648
	SKA-PSU28	pbp5 p.E100Q	GAG -> CAG	E -> Q	Ampicillin	25182648
	SKA-PSU28	pbp5 p.K144Q	AAA -> CAA	K -> Q	Ampicillin	25182648
	SKA-PSU28	pbp5 p.T172A	ACA -> GCA	T -> A	Ampicillin	25182648
	SKA-PSU28	pbp5 p.L177I	TTA -> ATA	L -> I	Ampicillin	25182648
	SKA-PSU28	pbp5 p.D204G	GAC -> GGC	D -> G	Ampicillin	25182648
	SKA-PSU28	pbp5 p.A216S	GCA -> TCC	A -> S	Ampicillin	25182648
	SKA-PSU28	pbp5 p.T324A	ACA -> GCA	T -> A	Ampicillin	25182648
	SKA-PSU28	pbp5 p.M485A	ATG -> GCG	M -> A	Ampicillin	25182648
	SKA-PSU28	pbp5 p.N496K	AAT -> AAA	N -> K	Ampicillin	25182648
	SKA-PSU28	pbp5 p.A499T	GCA -> ACA	A -> T	Ampicillin	25182648
	SKA-PSU28	pbp5 p.E525D	GAG -> GAT	E -> D	Ampicillin	25182648
	SKA-PSU28	pbp5 p.E629V	GAA -> GTA	E -> V	Ampicillin	25182648
	SKA-PSU28	pbp5 p.P667S	CCC -> TCG	P -> S	Ampicillin	25182648
	SKA-PSU28	parC p.S80I	AGC -> ATC	S -> I	Nalidixic acid, Ciprofloxacin	12373497
	SKA-PSU28	gyrA p.S83Y	AGT -> TAT	S -> Y	Nalidixic acid, Ciprofloxacin	-
	SKA-PSU29	gyrA p.S83I	AGT -> ATT	S -> I	Nalidixic acid, Ciprofloxacin	9527801
	SKA-PSU29	parC p.S80R	AGC -> CGC	S -> R	Nalidixic acid, Ciprofloxacin	12373497
	SKA-PSU29	pbp5 p.V24A	GTA -> GCA	V -> A	Ampicillin	25182648
	SKA-PSU29	pbp5 p.S27G	AGT -> GGT	S -> G	Ampicillin	25182648
	SKA-PSU29	pbp5 p.R34Q	CGG -> CAG	R -> Q	Ampicillin	25182648
	SKA-PSU29	pbp5 p.G66E	GGA -> GAA	G -> E	Ampicillin	25182648
	SKA-PSU29	pbp5 p.A68T	GCA -> ACA	A -> T	Ampicillin	25182648
	SKA-PSU29	pbp5 p.E85D	GAA -> GAT	E -> D	Ampicillin	25182648
	SKA-PSU29	pbp5 p.E100Q	GAG -> CAG	E -> Q	Ampicillin	25182648
	SKA-PSU29	pbp5 p.K144Q	AAA -> CAA	K -> Q	Ampicillin	25182648
	SKA-PSU29	pbp5 p.T172A	ACA -> GCA	T -> A	Ampicillin	25182648
	SKA-PSU29	pbp5 p.L177I	TTA -> ATA	L -> I	Ampicillin	25182648
	SKA-PSU29	pbp5 p.D204G	GAC -> GGC	D -> G	Ampicillin	25182648
	SKA-PSU29	pbp5 p.A216S	GCA -> TCC	A -> S	Ampicillin	25182648
	SKA-PSU29	pbp5 p.T324A	ACA -> GCA	T -> A	Ampicillin	25182648
	SKA-PSU29	pbp5 p.M485A	ATG -> GCG	M -> A	Ampicillin	25182648
	SKA-PSU29	pbp5 p.N496K	AAT -> AAA	N -> K	Ampicillin	25182648
	SKA-PSU29	pbp5 p.A499T	GCA -> ACA	A -> T	Ampicillin	25182648
	SKA-PSU29	pbp5 p.E525D	GAG -> GAT	E -> D	Ampicillin	25182648
	SKA-PSU29	pbp5 p.E629V	GAA -> GTA	E -> V	Ampicillin	25182648
	SKA-PSU29	pbp5 p.P667S	CCC -> TCG	P -> S	Ampicillin	25182648
	HTY0028	gyrA:p.S83I	agt -> att	s -> i	nalidixic acid,ciprofloxacin	12373497, 9527801
	HTY0028	parC:p.S80I	agc -> atc	s -> i	nalidixic acid,ciprofloxacin	12373497, 12373497
	HTY0028	pbp5:p.A68T	gca -> aca	a -> t	ampicillin	25182648
	HTY0028	pbp5:p.E629V	gaa -> gta	e -> v	ampicillin	25182648
	HTY0028	pbp5:p.L177I	tta -> ata	l -> i	ampicillin	25182648
	HTY0028	pbp5:p.M485A	atg -> gcg	m -> a	ampicillin	25182648, 25182648
	HTY0028	pbp5:p.A216S	gca -> tcc	a -> s	ampicillin	25182648
	HTY0028	pbp5:p.N496K	aat -> aaa	n -> k	ampicillin	25182648
	HTY0028	pbp5:p.T324A	aca -> gca	t -> a	ampicillin	25182648
	HTY0028	pbp5:p.E525D	gag -> gat	e -> d	ampicillin	25182648
	HTY0028	pbp5:p.E100Q	gag -> cag	e -> q	ampicillin	25182648
	HTY0028	pbp5:p.K144Q	aaa -> caa	k -> q	ampicillin	25182648
	HTY0028	pbp5:p.A499T	gca -> aca	a -> t	ampicillin	25182648, 25182648
	HTY0028	pbp5:p.P667S	ccc -> tcg	p -> s	ampicillin	25182648
	HTY0028	pbp5:p.G66E	gga -> gaa	g -> e	ampicillin	25182648
	HTY0028	pbp5:p.D204G	gac -> ggc	d -> g	ampicillin	25182648
	HTY0028	pbp5:p.E85D	gaa -> gat	e -> d	ampicillin	25182648
	HTY0028	pbp5:p.S27G	agt -> ggt	s -> g	ampicillin	25182648
	HTY0028	pbp5:p.V24A	gta -> gca	v -> a	ampicillin	25182648
	HTY0028	pbp5:p.T172A	aca -> gca	t -> a	ampicillin	25182648
	HTY0028	pbp5:p.R34Q	cgg -> cag	r -> q	ampicillin	25182648
	HTY0074	parC:p.S80I	agc -> atc	s -> i	nalidixic acid,ciprofloxacin	12373497, 12373497
	HTY0074	gyrA:p.S83I	agt -> att	s -> i	nalidixic acid,ciprofloxacin	12373497, 9527801
	HTY0074	pbp5:p.T324A	aca -> gca	t -> a	ampicillin	25182648
	HTY0074	pbp5:p.P667S	ccc -> tcg	p -> s	ampicillin	25182648
	HTY0074	pbp5:p.G66E	gga -> gaa	g -> e	ampicillin	25182648
	HTY0074	pbp5:p.E85D	gaa -> gat	e -> d	ampicillin	25182648
	HTY0074	pbp5:p.E100Q	gag -> cag	e -> q	ampicillin	25182648
	HTY0074	pbp5:p.R34Q	cgg -> cag	r -> q	ampicillin	25182648
	HTY0074	pbp5:p.M485A	atg -> gcg	m -> a	ampicillin	25182648, 25182648
	HTY0074	pbp5:p.A499T	gca -> aca	a -> t	ampicillin	25182648, 25182648
	HTY0074	pbp5:p.A68T	gca -> aca	a -> t	ampicillin	25182648
	HTY0074	pbp5:p.L177I	tta -> ata	l -> i	ampicillin	25182648
	HTY0074	pbp5:p.T172A	aca -> gca	t -> a	ampicillin	25182648
	HTY0074	pbp5:p.E629V	gaa -> gta	e -> v	ampicillin	25182648
	HTY0074	pbp5:p.D204G	gac -> ggc	d -> g	ampicillin	25182648
	HTY0074	pbp5:p.V24A	gta -> gca	v -> a	ampicillin	25182648
	HTY0074	pbp5:p.A216S	gca -> tcc	a -> s	ampicillin	25182648
	HTY0074	pbp5:p.E525D	gag -> gat	e -> d	ampicillin	25182648
	HTY0074	pbp5:p.S27G	agt -> ggt	s -> g	ampicillin	25182648
	HTY0074	pbp5:p.K144Q	aaa -> caa	k -> q	ampicillin	25182648
	HTY0074	pbp5:p.N496K	aat -> aaa	n -> k	ampicillin	25182648
	HTY0085	gyrA:p.S83I	agt -> att	s -> i	nalidixic acid,ciprofloxacin	12373497, 9527801
	HTY0085	parC:p.S80R	agc -> cgc	s -> r	nalidixic acid,ciprofloxacin	12373497, 12373497
	HTY0085	pbp5:p.E100Q	gag -> cag	e -> q	ampicillin	25182648
	HTY0085	pbp5:p.N496K	aat -> aaa	n -> k	ampicillin	25182648
	HTY0085	pbp5:p.L177I	tta -> ata	l -> i	ampicillin	25182648
	HTY0085	pbp5:p.P667S	ccc -> tcg	p -> s	ampicillin	25182648
	HTY0085	pbp5:p.E85D	gaa -> gat	e -> d	ampicillin	25182648
	HTY0085	pbp5:p.A68T	gca -> aca	a -> t	ampicillin	25182648
	HTY0085	pbp5:p.M485A	atg -> gcg	m -> a	ampicillin	25182648, 25182648
	HTY0085	pbp5:p.A499T	gca -> aca	a -> t	ampicillin	25182648, 25182648
	HTY0085	pbp5:p.G66E	gga -> gaa	g -> e	ampicillin	25182648
	HTY0085	pbp5:p.V24A	gta -> gca	v -> a	ampicillin	25182648
	HTY0085	pbp5:p.K144Q	aaa -> caa	k -> q	ampicillin	25182648
	HTY0085	pbp5:p.D204G	gac -> ggc	d -> g	ampicillin	25182648
	HTY0085	pbp5:p.T172A	aca -> gca	t -> a	ampicillin	25182648
	HTY0085	pbp5:p.T324A	aca -> gca	t -> a	ampicillin	25182648
	HTY0085	pbp5:p.S27G	agt -> ggt	s -> g	ampicillin	25182648
	HTY0085	pbp5:p.E629V	gaa -> gta	e -> v	ampicillin	25182648
	HTY0085	pbp5:p.E525D	gag -> gat	e -> d	ampicillin	25182648
	HTY0085	pbp5:p.A216S	gca -> tcc	a -> s	ampicillin	25182648
	HTY0085	pbp5:p.R34Q	cgg -> cag	r -> q	ampicillin	25182648
	HTY0086	gyrA:p.S83I	agt -> att	s -> i	nalidixic acid,ciprofloxacin	12373497, 9527801
	HTY0086	parC:p.S80R	agc -> cgc	s -> r	nalidixic acid,ciprofloxacin	12373497, 12373497
	HTY0086	pbp5:p.A499T	gca -> aca	a -> t	ampicillin	25182648, 25182648
	HTY0086	pbp5:p.E525D	gag -> gat	e -> d	ampicillin	25182648
	HTY0086	pbp5:p.D204G	gac -> ggc	d -> g	ampicillin	25182648
	HTY0086	pbp5:p.G66E	gga -> gaa	g -> e	ampicillin	25182648
	HTY0086	pbp5:p.V24A	gta -> gca	v -> a	ampicillin	25182648
	HTY0086	pbp5:p.E629V	gaa -> gta	e -> v	ampicillin	25182648
	HTY0086	pbp5:p.M485A	atg -> gcg	m -> a	ampicillin	25182648, 25182648
	HTY0086	pbp5:p.P667S	ccc -> tcg	p -> s	ampicillin	25182648
	HTY0086	pbp5:p.R34Q	cgg -> cag	r -> q	ampicillin	25182648
	HTY0086	pbp5:p.A216S	gca -> tcc	a -> s	ampicillin	25182648
	HTY0086	pbp5:p.E100Q	gag -> cag	e -> q	ampicillin	25182648
	HTY0086	pbp5:p.E85D	gaa -> gat	e -> d	ampicillin	25182648
	HTY0086	pbp5:p.K144Q	aaa -> caa	k -> q	ampicillin	25182648
	HTY0086	pbp5:p.T172A	aca -> gca	t -> a	ampicillin	25182648
	HTY0086	pbp5:p.S27G	agt -> ggt	s -> g	ampicillin	25182648
	HTY0086	pbp5:p.T324A	aca -> gca	t -> a	ampicillin	25182648
	HTY0086	pbp5:p.A68T	gca -> aca	a -> t	ampicillin	25182648
	HTY0086	pbp5:p.L177I	tta -> ata	l -> i	ampicillin	25182648
	HTY0086	pbp5:p.N496K	aat -> aaa	n -> k	ampicillin	25182648
	HTY0164	parC:p.S80R	agc -> cgc	s -> r	nalidixic acid,ciprofloxacin	12373497, 12373497
	HTY0164	gyrA:p.S83I	agt -> att	s -> i	nalidixic acid,ciprofloxacin	12373497, 9527801
	HTY0164	pbp5:p.R34Q	cgg -> cag	r -> q	ampicillin	25182648
	HTY0164	pbp5:p.N496K	aat -> aaa	n -> k	ampicillin	25182648
	HTY0164	pbp5:p.A68T	gca -> aca	a -> t	ampicillin	25182648
	HTY0164	pbp5:p.E85D	gaa -> gat	e -> d	ampicillin	25182648
	HTY0164	pbp5:p.A499T	gca -> aca	a -> t	ampicillin	25182648, 25182648
	HTY0164	pbp5:p.K144Q	aaa -> caa	k -> q	ampicillin	25182648
	HTY0164	pbp5:p.V24A	gta -> gca	v -> a	ampicillin	25182648
	HTY0164	pbp5:p.A216S	gca -> tcc	a -> s	ampicillin	25182648
	HTY0164	pbp5:p.L177I	tta -> ata	l -> i	ampicillin	25182648
	HTY0164	pbp5:p.S27G	agt -> ggt	s -> g	ampicillin	25182648
	HTY0164	pbp5:p.G66E	gga -> gaa	g -> e	ampicillin	25182648
	HTY0164	pbp5:p.E629V	gaa -> gta	e -> v	ampicillin	25182648
	HTY0164	pbp5:p.T324A	aca -> gca	t -> a	ampicillin	25182648
	HTY0164	pbp5:p.P667S	ccc -> tcg	p -> s	ampicillin	25182648
	HTY0164	pbp5:p.T172A	aca -> gca	t -> a	ampicillin	25182648
	HTY0164	pbp5:p.E100Q	gag -> cag	e -> q	ampicillin	25182648
	HTY0164	pbp5:p.M485A	atg -> gcg	m -> a	ampicillin	25182648, 25182648
	HTY0164	pbp5:p.D204G	gac -> ggc	d -> g	ampicillin	25182648
	HTY0164	pbp5:p.E525D	gag -> gat	e -> d	ampicillin	25182648
	HTY0175	parC:p.S80I	agc -> atc	s -> i	nalidixic acid,ciprofloxacin	12373497, 12373497
	HTY0175	gyrA:p.S83Y	agt -> tat	s -> y	nalidixic acid,ciprofloxacin	12373497, 9527801
	HTY0175	pbp5:p.D204G	gac -> ggc	d -> g	ampicillin	25182648
	HTY0175	pbp5:p.S27G	agt -> ggt	s -> g	ampicillin	25182648
	HTY0175	pbp5:p.A216S	gca -> tcc	a -> s	ampicillin	25182648
	HTY0175	pbp5:p.E525D	gag -> gat	e -> d	ampicillin	25182648
	HTY0175	pbp5:p.G66E	gga -> gaa	g -> e	ampicillin	25182648
	HTY0175	pbp5:p.R34Q	cgg -> cag	r -> q	ampicillin	25182648
	HTY0175	pbp5:p.A68T	gca -> aca	a -> t	ampicillin	25182648
	HTY0175	pbp5:p.V24A	gta -> gca	v -> a	ampicillin	25182648
	HTY0175	pbp5:p.N496K	aat -> aaa	n -> k	ampicillin	25182648
	HTY0175	pbp5:p.M485A	atg -> gcg	m -> a	ampicillin	25182648, 25182648
	HTY0175	pbp5:p.K144Q	aaa -> caa	k -> q	ampicillin	25182648
	HTY0175	pbp5:p.E85D	gaa -> gat	e -> d	ampicillin	25182648
	HTY0175	pbp5:p.E100Q	gag -> cag	e -> q	ampicillin	25182648
	HTY0175	pbp5:p.T324A	aca -> gca	t -> a	ampicillin	25182648
	HTY0175	pbp5:p.E629V	gaa -> gta	e -> v	ampicillin	25182648
	HTY0175	pbp5:p.L177I	tta -> ata	l -> i	ampicillin	25182648
	HTY0175	pbp5:p.A499T	gca -> aca	a -> t	ampicillin	25182648, 25182648
	HTY0175	pbp5:p.T172A	aca -> gca	t -> a	ampicillin	25182648
	HTY0175	pbp5:p.P667S	ccc -> tcg	p -> s	ampicillin	25182648
	HTY0188	parC:p.S80I	agc -> atc	s -> i	nalidixic acid,ciprofloxacin	12373497, 12373497
	HTY0188	gyrA:p.S83Y	agt -> tat	s -> y	nalidixic acid,ciprofloxacin	12373497, 9527801
	HTY0188	pbp5:p.A216S	gca -> tcc	a -> s	ampicillin	25182648
	HTY0188	pbp5:p.A68T	gca -> aca	a -> t	ampicillin	25182648
	HTY0188	pbp5:p.N496K	aat -> aaa	n -> k	ampicillin	25182648
	HTY0188	pbp5:p.D204G	gac -> ggc	d -> g	ampicillin	25182648
	HTY0188	pbp5:p.P667S	ccc -> tcg	p -> s	ampicillin	25182648
	HTY0188	pbp5:p.T324A	aca -> gca	t -> a	ampicillin	25182648
	HTY0188	pbp5:p.T172A	aca -> gca	t -> a	ampicillin	25182648
	HTY0188	pbp5:p.E629V	gaa -> gta	e -> v	ampicillin	25182648
	HTY0188	pbp5:p.A499T	gca -> aca	a -> t	ampicillin	25182648, 25182648
	HTY0188	pbp5:p.R34Q	cgg -> cag	r -> q	ampicillin	25182648
	HTY0188	pbp5:p.E100Q	gag -> cag	e -> q	ampicillin	25182648
	HTY0188	pbp5:p.K144Q	aaa -> caa	k -> q	ampicillin	25182648
	HTY0188	pbp5:p.E525D	gag -> gat	e -> d	ampicillin	25182648
	HTY0188	pbp5:p.L177I	tta -> ata	l -> i	ampicillin	25182648
	HTY0188	pbp5:p.E85D	gaa -> gat	e -> d	ampicillin	25182648
	HTY0188	pbp5:p.M485A	atg -> gcg	m -> a	ampicillin	25182648, 25182648
	HTY0188	pbp5:p.S27G	agt -> ggt	s -> g	ampicillin	25182648
	HTY0188	pbp5:p.V24A	gta -> gca	v -> a	ampicillin	25182648
	HTY0188	pbp5:p.G66E	gga -> gaa	g -> e	ampicillin	25182648
	HTY0196	parC:p.S80I	agc -> atc	s -> i	nalidixic acid,ciprofloxacin	12373497, 12373497
	HTY0196	gyrA:p.S83Y	agt -> tat	s -> y	nalidixic acid,ciprofloxacin	12373497, 9527801
	HTY0196	pbp5:p.P667S	ccc -> tcg	p -> s	ampicillin	25182648
	HTY0196	pbp5:p.M485A	atg -> gcg	m -> a	ampicillin	25182648, 25182648
	HTY0196	pbp5:p.D204G	gac -> ggc	d -> g	ampicillin	25182648
	HTY0196	pbp5:p.K144Q	aaa -> caa	k -> q	ampicillin	25182648
	HTY0196	pbp5:p.R34Q	cgg -> cag	r -> q	ampicillin	25182648
	HTY0196	pbp5:p.G66E	gga -> gaa	g -> e	ampicillin	25182648
	HTY0196	pbp5:p.S27G	agt -> ggt	s -> g	ampicillin	25182648
	HTY0196	pbp5:p.N496K	aat -> aaa	n -> k	ampicillin	25182648
	HTY0196	pbp5:p.A68T	gca -> aca	a -> t	ampicillin	25182648
	HTY0196	pbp5:p.E525D	gag -> gat	e -> d	ampicillin	25182648
	HTY0196	pbp5:p.V24A	gta -> gca	v -> a	ampicillin	25182648
	HTY0196	pbp5:p.T324A	aca -> gca	t -> a	ampicillin	25182648
	HTY0196	pbp5:p.E629V	gaa -> gta	e -> v	ampicillin	25182648
	HTY0196	pbp5:p.A499T	gca -> aca	a -> t	ampicillin	25182648, 25182648
	HTY0196	pbp5:p.A216S	gca -> tcc	a -> s	ampicillin	25182648
	HTY0196	pbp5:p.E100Q	gag -> cag	e -> q	ampicillin	25182648
	HTY0196	pbp5:p.L177I	tta -> ata	l -> i	ampicillin	25182648
	HTY0196	pbp5:p.T172A	aca -> gca	t -> a	ampicillin	25182648
	HTY0196	pbp5:p.E85D	gaa -> gat	e -> d	ampicillin	25182648
	HTY0207	parC:p.S80I	agc -> atc	s -> i	nalidixic acid,ciprofloxacin	12373497, 12373497
	HTY0207	gyrA:p.S83Y	agt -> tat	s -> y	nalidixic acid,ciprofloxacin	12373497, 9527801
	HTY0207	pbp5:p.R34Q	cgg -> cag	r -> q	ampicillin	25182648
	HTY0207	pbp5:p.T172A	aca -> gca	t -> a	ampicillin	25182648
	HTY0207	pbp5:p.E100Q	gag -> cag	e -> q	ampicillin	25182648
	HTY0207	pbp5:p.K144Q	aaa -> caa	k -> q	ampicillin	25182648
	HTY0207	pbp5:p.E525D	gag -> gat	e -> d	ampicillin	25182648
	HTY0207	pbp5:p.L177I	tta -> ata	l -> i	ampicillin	25182648
	HTY0207	pbp5:p.A68T	gca -> aca	a -> t	ampicillin	25182648
	HTY0207	pbp5:p.T324A	aca -> gca	t -> a	ampicillin	25182648
	HTY0207	pbp5:p.D204G	gac -> ggc	d -> g	ampicillin	25182648
	HTY0207	pbp5:p.E629V	gaa -> gta	e -> v	ampicillin	25182648
	HTY0207	pbp5:p.S27G	agt -> ggt	s -> g	ampicillin	25182648
	HTY0207	pbp5:p.P667S	ccc -> tcg	p -> s	ampicillin	25182648
	HTY0207	pbp5:p.E85D	gaa -> gat	e -> d	ampicillin	25182648
	HTY0207	pbp5:p.A499T	gca -> aca	a -> t	ampicillin	25182648, 25182648
	HTY0207	pbp5:p.M485A	atg -> gcg	m -> a	ampicillin	25182648, 25182648
	HTY0207	pbp5:p.N496K	aat -> aaa	n -> k	ampicillin	25182648
	HTY0207	pbp5:p.A216S	gca -> tcc	a -> s	ampicillin	25182648
	HTY0207	pbp5:p.V24A	gta -> gca	v -> a	ampicillin	25182648
	HTY0207	pbp5:p.G66E	gga -> gaa	g -> e	ampicillin	25182648
	HTY0254	gyrA:p.S83I	agt -> att	s -> i	nalidixic acid,ciprofloxacin	12373497, 9527801
	HTY0254	parC:p.S80I	agc -> atc	s -> i	nalidixic acid,ciprofloxacin	12373497, 12373497
	HTY0254	pbp5:p.K144Q	aaa -> caa	k -> q	ampicillin	25182648
	HTY0254	pbp5:p.N496K	aat -> aaa	n -> k	ampicillin	25182648
	HTY0254	pbp5:p.A499T	gca -> aca	a -> t	ampicillin	25182648, 25182648
	HTY0254	pbp5:p.A68T	gca -> aca	a -> t	ampicillin	25182648
	HTY0254	pbp5:p.M485A	atg -> gcg	m -> a	ampicillin	25182648, 25182648
	HTY0254	pbp5:p.G66E	gga -> gaa	g -> e	ampicillin	25182648
	HTY0254	pbp5:p.A216S	gca -> tcc	a -> s	ampicillin	25182648
	HTY0254	pbp5:p.L177I	tta -> ata	l -> i	ampicillin	25182648
	HTY0254	pbp5:p.V24A	gta -> gca	v -> a	ampicillin	25182648
	HTY0254	pbp5:p.E85D	gaa -> gat	e -> d	ampicillin	25182648
	HTY0254	pbp5:p.E100Q	gag -> cag	e -> q	ampicillin	25182648
	HTY0254	pbp5:p.T172A	aca -> gca	t -> a	ampicillin	25182648
	HTY0254	pbp5:p.R34Q	cgg -> cag	r -> q	ampicillin	25182648
	HTY0254	pbp5:p.T324A	aca -> gca	t -> a	ampicillin	25182648
	HTY0254	pbp5:p.E525D	gag -> gat	e -> d	ampicillin	25182648
	HTY0254	pbp5:p.E629V	gaa -> gta	e -> v	ampicillin	25182648
	HTY0254	pbp5:p.P667S	ccc -> tcg	p -> s	ampicillin	25182648
	HTY0254	pbp5:p.D204G	gac -> ggc	d -> g	ampicillin	25182648
	HTY0254	pbp5:p.S27G	agt -> ggt	s -> g	ampicillin	25182648
	HTY0256	parC:p.S80I	agc -> atc	s -> i	nalidixic acid,ciprofloxacin	12373497, 12373497
	HTY0256	gyrA:p.S83Y	agt -> tat	s -> y	nalidixic acid,ciprofloxacin	12373497, 9527801
	HTY0256	pbp5:p.T324A	aca -> gca	t -> a	ampicillin	25182648
	HTY0256	pbp5:p.R34Q	cgg -> cag	r -> q	ampicillin	25182648
	HTY0256	pbp5:p.E85D	gaa -> gat	e -> d	ampicillin	25182648
	HTY0256	pbp5:p.E525D	gag -> gat	e -> d	ampicillin	25182648
	HTY0256	pbp5:p.N496K	aat -> aaa	n -> k	ampicillin	25182648
	HTY0256	pbp5:p.G66E	gga -> gaa	g -> e	ampicillin	25182648
	HTY0256	pbp5:p.A216S	gca -> tcc	a -> s	ampicillin	25182648
	HTY0256	pbp5:p.T172A	aca -> gca	t -> a	ampicillin	25182648
	HTY0256	pbp5:p.A68T	gca -> aca	a -> t	ampicillin	25182648
	HTY0256	pbp5:p.D204G	gac -> ggc	d -> g	ampicillin	25182648
	HTY0256	pbp5:p.S27G	agt -> ggt	s -> g	ampicillin	25182648
	HTY0256	pbp5:p.A499T	gca -> aca	a -> t	ampicillin	25182648, 25182648
	HTY0256	pbp5:p.P667S	ccc -> tcg	p -> s	ampicillin	25182648
	HTY0256	pbp5:p.V24A	gta -> gca	v -> a	ampicillin	25182648
	HTY0256	pbp5:p.K144Q	aaa -> caa	k -> q	ampicillin	25182648
	HTY0256	pbp5:p.L177I	tta -> ata	l -> i	ampicillin	25182648
	HTY0256	pbp5:p.E100Q	gag -> cag	e -> q	ampicillin	25182648
	HTY0256	pbp5:p.E629V	gaa -> gta	e -> v	ampicillin	25182648
	HTY0256	pbp5:p.M485A	atg -> gcg	m -> a	ampicillin	25182648, 25182648
	HTY0815	gyrA:p.S83I	agt -> att	s -> i	nalidixic acid,ciprofloxacin	12373497, 9527801
	HTY0815	parC:p.S80R	agc -> cgc	s -> r	nalidixic acid,ciprofloxacin	12373497, 12373497
	HTY0815	pbp5:p.E85D	gaa -> gat	e -> d	ampicillin	25182648
	HTY0815	pbp5:p.K144Q	aaa -> caa	k -> q	ampicillin	25182648
	HTY0815	pbp5:p.E525D	gag -> gat	e -> d	ampicillin	25182648
	HTY0815	pbp5:p.L177I	tta -> ata	l -> i	ampicillin	25182648
	HTY0815	pbp5:p.E629V	gaa -> gta	e -> v	ampicillin	25182648
	HTY0815	pbp5:p.R34Q	cgg -> cag	r -> q	ampicillin	25182648
	HTY0815	pbp5:p.G66E	gga -> gaa	g -> e	ampicillin	25182648
	HTY0815	pbp5:p.T324A	aca -> gca	t -> a	ampicillin	25182648
	HTY0815	pbp5:p.E100Q	gag -> cag	e -> q	ampicillin	25182648
	HTY0815	pbp5:p.P667S	ccc -> tcg	p -> s	ampicillin	25182648
	HTY0815	pbp5:p.T172A	aca -> gca	t -> a	ampicillin	25182648
	HTY0815	pbp5:p.V24A	gta -> gca	v -> a	ampicillin	25182648
	HTY0815	pbp5:p.A68T	gca -> aca	a -> t	ampicillin	25182648
	HTY0815	pbp5:p.A499T	gca -> aca	a -> t	ampicillin	25182648, 25182648
	HTY0815	pbp5:p.S27G	agt -> ggt	s -> g	ampicillin	25182648
	HTY0815	pbp5:p.A216S	gca -> tcc	a -> s	ampicillin	25182648
	HTY0815	pbp5:p.D204G	gac -> ggc	d -> g	ampicillin	25182648
	HTY0815	pbp5:p.M485A	atg -> gcg	m -> a	ampicillin	25182648, 25182648
	HTY0815	pbp5:p.N496K	aat -> aaa	n -> k	ampicillin	25182648
	SS0002	gyrA:p.S83I	agt -> att	s -> i	nalidixic acid,ciprofloxacin	12373497, 9527801
	SS0002	parC:p.S80R	agc -> cgc	s -> r	nalidixic acid,ciprofloxacin	12373497, 12373497
	SS0002	pbp5:p.R34Q	cgg -> cag	r -> q	ampicillin	25182648
	SS0002	pbp5:p.A216S	gca -> tcc	a -> s	ampicillin	25182648
	SS0002	pbp5:p.T324A	aca -> gca	t -> a	ampicillin	25182648
	SS0002	pbp5:p.L177I	tta -> ata	l -> i	ampicillin	25182648
	SS0002	pbp5:p.M485A	atg -> gcg	m -> a	ampicillin	25182648, 25182648
	SS0002	pbp5:p.T172A	aca -> gca	t -> a	ampicillin	25182648
	SS0002	pbp5:p.E525D	gag -> gat	e -> d	ampicillin	25182648
	SS0002	pbp5:p.A68T	gca -> aca	a -> t	ampicillin	25182648
	SS0002	pbp5:p.G66E	gga -> gaa	g -> e	ampicillin	25182648
	SS0002	pbp5:p.S27G	agt -> ggt	s -> g	ampicillin	25182648
	SS0002	pbp5:p.D204G	gac -> ggc	d -> g	ampicillin	25182648
	SS0002	pbp5:p.E85D	gaa -> gat	e -> d	ampicillin	25182648
	SS0002	pbp5:p.A499T	gca -> aca	a -> t	ampicillin	25182648, 25182648
	SS0002	pbp5:p.E100Q	gag -> cag	e -> q	ampicillin	25182648
	SS0002	pbp5:p.E629V	gaa -> gta	e -> v	ampicillin	25182648
	SS0002	pbp5:p.N496K	aat -> aaa	n -> k	ampicillin	25182648
	SS0002	pbp5:p.P667S	ccc -> tcg	p -> s	ampicillin	25182648
	SS0002	pbp5:p.V24A	gta -> gca	v -> a	ampicillin	25182648
	SS0002	pbp5:p.K144Q	aaa -> caa	k -> q	ampicillin	25182648
	SS0014	parC:p.S80R	agc -> cgc	s -> r	nalidixic acid,ciprofloxacin	12373497, 12373497
	SS0014	gyrA:p.S83I	agt -> att	s -> i	nalidixic acid,ciprofloxacin	12373497, 9527801
	SS0014	pbp5:p.M485A	atg -> gcg	m -> a	ampicillin	25182648, 25182648
	SS0014	pbp5:p.N496K	aat -> aaa	n -> k	ampicillin	25182648
	SS0014	pbp5:p.D204G	gac -> ggc	d -> g	ampicillin	25182648
	SS0014	pbp5:p.G66E	gga -> gaa	g -> e	ampicillin	25182648
	SS0014	pbp5:p.L177I	tta -> ata	l -> i	ampicillin	25182648
	SS0014	pbp5:p.A68T	gca -> aca	a -> t	ampicillin	25182648
	SS0014	pbp5:p.T172A	aca -> gca	t -> a	ampicillin	25182648
	SS0014	pbp5:p.E525D	gag -> gat	e -> d	ampicillin	25182648
	SS0014	pbp5:p.V24A	gta -> gca	v -> a	ampicillin	25182648
	SS0014	pbp5:p.E85D	gaa -> gat	e -> d	ampicillin	25182648
	SS0014	pbp5:p.A499T	gca -> aca	a -> t	ampicillin	25182648, 25182648
	SS0014	pbp5:p.K144Q	aaa -> caa	k -> q	ampicillin	25182648
	SS0014	pbp5:p.A216S	gca -> tcc	a -> s	ampicillin	25182648
	SS0014	pbp5:p.T324A	aca -> gca	t -> a	ampicillin	25182648
	SS0014	pbp5:p.P667S	ccc -> tcg	p -> s	ampicillin	25182648
	SS0014	pbp5:p.E100Q	gag -> cag	e -> q	ampicillin	25182648
	SS0014	pbp5:p.S27G	agt -> ggt	s -> g	ampicillin	25182648
	SS0014	pbp5:p.E629V	gaa -> gta	e -> v	ampicillin	25182648
	SS0014	pbp5:p.R34Q	cgg -> cag	r -> q	ampicillin	25182648
	SS0050	parC:p.S80R	agc -> cgc	s -> r	nalidixic acid,ciprofloxacin	12373497, 12373497
	SS0050	gyrA:p.S83I	agt -> att	s -> i	nalidixic acid,ciprofloxacin	12373497, 9527801
	SS0050	pbp5:p.T324A	aca -> gca	t -> a	ampicillin	25182648
	SS0050	pbp5:p.A499T	gca -> aca	a -> t	ampicillin	25182648, 25182648
	SS0050	pbp5:p.G66E	gga -> gaa	g -> e	ampicillin	25182648
	SS0050	pbp5:p.E525D	gag -> gat	e -> d	ampicillin	25182648
	SS0050	pbp5:p.M485A	atg -> gcg	m -> a	ampicillin	25182648, 25182648
	SS0050	pbp5:p.E100Q	gag -> cag	e -> q	ampicillin	25182648
	SS0050	pbp5:p.A216S	gca -> tcc	a -> s	ampicillin	25182648
	SS0050	pbp5:p.A68T	gca -> aca	a -> t	ampicillin	25182648
	SS0050	pbp5:p.P667S	ccc -> tcg	p -> s	ampicillin	25182648
	SS0050	pbp5:p.L177I	tta -> ata	l -> i	ampicillin	25182648
	SS0050	pbp5:p.S27G	agt -> ggt	s -> g	ampicillin	25182648
	SS0050	pbp5:p.K144Q	aaa -> caa	k -> q	ampicillin	25182648
	SS0050	pbp5:p.E629V	gaa -> gta	e -> v	ampicillin	25182648
	SS0050	pbp5:p.T172A	aca -> gca	t -> a	ampicillin	25182648
	SS0050	pbp5:p.N496K	aat -> aaa	n -> k	ampicillin	25182648
	SS0050	pbp5:p.V24A	gta -> gca	v -> a	ampicillin	25182648
	SS0050	pbp5:p.R34Q	cgg -> cag	r -> q	ampicillin	25182648
	SS0050	pbp5:p.D204G	gac -> ggc	d -> g	ampicillin	25182648
	SS0050	pbp5:p.E85D	gaa -> gat	e -> d	ampicillin	25182648
	SS0066	parC:p.S80R	agc -> cgc	s -> r	nalidixic acid,ciprofloxacin	12373497, 12373497
	SS0066	gyrA:p.S83I	agt -> att	s -> i	nalidixic acid,ciprofloxacin	12373497, 9527801
	SS0066	pbp5:p.V24A	gta -> gca	v -> a	ampicillin	25182648
	SS0066	pbp5:p.L177I	tta -> ata	l -> i	ampicillin	25182648
	SS0066	pbp5:p.E100Q	gag -> cag	e -> q	ampicillin	25182648
	SS0066	pbp5:p.K144Q	aaa -> caa	k -> q	ampicillin	25182648
	SS0066	pbp5:p.T324A	aca -> gca	t -> a	ampicillin	25182648
	SS0066	pbp5:p.E85D	gaa -> gat	e -> d	ampicillin	25182648
	SS0066	pbp5:p.T172A	aca -> gca	t -> a	ampicillin	25182648
	SS0066	pbp5:p.A68T	gca -> aca	a -> t	ampicillin	25182648
	SS0066	pbp5:p.M485A	atg -> gcg	m -> a	ampicillin	25182648, 25182648
	SS0066	pbp5:p.G66E	gga -> gaa	g -> e	ampicillin	25182648
	SS0066	pbp5:p.S27G	agt -> ggt	s -> g	ampicillin	25182648
	SS0066	pbp5:p.P667S	ccc -> tcg	p -> s	ampicillin	25182648
	SS0066	pbp5:p.A216S	gca -> tcc	a -> s	ampicillin	25182648
	SS0066	pbp5:p.A499T	gca -> aca	a -> t	ampicillin	25182648, 25182648
	SS0066	pbp5:p.R34Q	cgg -> cag	r -> q	ampicillin	25182648
	SS0066	pbp5:p.N496K	aat -> aaa	n -> k	ampicillin	25182648
	SS0066	pbp5:p.E629V	gaa -> gta	e -> v	ampicillin	25182648
	SS0066	pbp5:p.E525D	gag -> gat	e -> d	ampicillin	25182648
	SS0066	pbp5:p.D204G	gac -> ggc	d -> g	ampicillin	25182648
	SS0126	parC:p.S80R	agc -> cgc	s -> r	nalidixic acid,ciprofloxacin	12373497, 12373497
	SS0126	gyrA:p.S83I	agt -> att	s -> i	nalidixic acid,ciprofloxacin	12373497, 9527801
	SS0126	pbp5:p.A68T	gca -> aca	a -> t	ampicillin	25182648
	SS0126	pbp5:p.E525D	gag -> gat	e -> d	ampicillin	25182648
	SS0126	pbp5:p.D204G	gac -> ggc	d -> g	ampicillin	25182648
	SS0126	pbp5:p.E629V	gaa -> gta	e -> v	ampicillin	25182648
	SS0126	pbp5:p.N496K	aat -> aaa	n -> k	ampicillin	25182648
	SS0126	pbp5:p.K144Q	aaa -> caa	k -> q	ampicillin	25182648
	SS0126	pbp5:p.R34Q	cgg -> cag	r -> q	ampicillin	25182648
	SS0126	pbp5:p.L177I	tta -> ata	l -> i	ampicillin	25182648
	SS0126	pbp5:p.E100Q	gag -> cag	e -> q	ampicillin	25182648
	SS0126	pbp5:p.A216S	gca -> tcc	a -> s	ampicillin	25182648
	SS0126	pbp5:p.T324A	aca -> gca	t -> a	ampicillin	25182648
	SS0126	pbp5:p.A499T	gca -> aca	a -> t	ampicillin	25182648, 25182648
	SS0126	pbp5:p.S27G	agt -> ggt	s -> g	ampicillin	25182648
	SS0126	pbp5:p.P667S	ccc -> tcg	p -> s	ampicillin	25182648
	SS0126	pbp5:p.M485A	atg -> gcg	m -> a	ampicillin	25182648, 25182648
	SS0126	pbp5:p.V24A	gta -> gca	v -> a	ampicillin	25182648
	SS0126	pbp5:p.E85D	gaa -> gat	e -> d	ampicillin	25182648
	SS0126	pbp5:p.G66E	gga -> gaa	g -> e	ampicillin	25182648
	SS0126	pbp5:p.T172A	aca -> gca	t -> a	ampicillin	25182648
	SS0172	parC:p.S80R	agc -> cgc	s -> r	nalidixic acid,ciprofloxacin	12373497, 12373497
	SS0172	gyrA:p.S83I	agt -> att	s -> i	nalidixic acid,ciprofloxacin	12373497, 9527801
	SS0172	pbp5:p.A68T	gca -> aca	a -> t	ampicillin	25182648
	SS0172	pbp5:p.E525D	gag -> gat	e -> d	ampicillin	25182648
	SS0172	pbp5:p.D204G	gac -> ggc	d -> g	ampicillin	25182648
	SS0172	pbp5:p.E629V	gaa -> gta	e -> v	ampicillin	25182648
	SS0172	pbp5:p.N496K	aat -> aaa	n -> k	ampicillin	25182648
	SS0172	pbp5:p.K144Q	aaa -> caa	k -> q	ampicillin	25182648
	SS0172	pbp5:p.R34Q	cgg -> cag	r -> q	ampicillin	25182648
	SS0172	pbp5:p.L177I	tta -> ata	l -> i	ampicillin	25182648
	SS0172	pbp5:p.E100Q	gag -> cag	e -> q	ampicillin	25182648
	SS0172	pbp5:p.A216S	gca -> tcc	a -> s	ampicillin	25182648
	SS0172	pbp5:p.T324A	aca -> gca	t -> a	ampicillin	25182648
	SS0172	pbp5:p.A499T	gca -> aca	a -> t	ampicillin	25182648, 25182648
	SS0172	pbp5:p.S27G	agt -> ggt	s -> g	ampicillin	25182648
	SS0172	pbp5:p.P667S	ccc -> tcg	p -> s	ampicillin	25182648
	SS0172	pbp5:p.M485A	atg -> gcg	m -> a	ampicillin	25182648, 25182648
	SS0172	pbp5:p.V24A	gta -> gca	v -> a	ampicillin	25182648
	SS0172	pbp5:p.E85D	gaa -> gat	e -> d	ampicillin	25182648
	SS0172	pbp5:p.G66E	gga -> gaa	g -> e	ampicillin	25182648
	SS0172	pbp5:p.T172A	aca -> gca	t -> a	ampicillin	25182648
	SS0236	gyrA:p.S83Y	agt -> tat	s -> y	nalidixic acid,ciprofloxacin	12373497, 9527801
	SS0236	parC:p.S80I	agc -> atc	s -> i	nalidixic acid,ciprofloxacin	12373497, 12373497
	SS0236	pbp5:p.R34Q	cgg -> cag	r -> q	ampicillin	25182648
	SS0236	pbp5:p.T172A	aca -> gca	t -> a	ampicillin	25182648
	SS0236	pbp5:p.G66E	gga -> gaa	g -> e	ampicillin	25182648
	SS0236	pbp5:p.E100Q	gag -> cag	e -> q	ampicillin	25182648
	SS0236	pbp5:p.P667S	ccc -> tcg	p -> s	ampicillin	25182648
	SS0236	pbp5:p.M485A	atg -> gcg	m -> a	ampicillin	25182648, 25182648
	SS0236	pbp5:p.A68T	gca -> aca	a -> t	ampicillin	25182648
	SS0236	pbp5:p.L177I	tta -> ata	l -> i	ampicillin	25182648
	SS0236	pbp5:p.A499T	gca -> aca	a -> t	ampicillin	25182648, 25182648
	SS0236	pbp5:p.D204G	gac -> ggc	d -> g	ampicillin	25182648
	SS0236	pbp5:p.V24A	gta -> gca	v -> a	ampicillin	25182648
	SS0236	pbp5:p.A216S	gca -> tcc	a -> s	ampicillin	25182648
	SS0236	pbp5:p.E629V	gaa -> gta	e -> v	ampicillin	25182648
	SS0236	pbp5:p.E525D	gag -> gat	e -> d	ampicillin	25182648
	SS0236	pbp5:p.E85D	gaa -> gat	e -> d	ampicillin	25182648
	SS0236	pbp5:p.T324A	aca -> gca	t -> a	ampicillin	25182648
	SS0236	pbp5:p.S27G	agt -> ggt	s -> g	ampicillin	25182648
	SS0236	pbp5:p.N496K	aat -> aaa	n -> k	ampicillin	25182648
	SS0236	pbp5:p.K144Q	aaa -> caa	k -> q	ampicillin	25182648
	SS0335	parC:p.S80I	agc -> atc	s -> i	nalidixic acid,ciprofloxacin	12373497, 12373497
	SS0335	gyrA:p.S83Y	agt -> tat	s -> y	nalidixic acid,ciprofloxacin	12373497, 9527801
	SS0335	pbp5:p.N496K	aat -> aaa	n -> k	ampicillin	25182648
	SS0335	pbp5:p.E629V	gaa -> gta	e -> v	ampicillin	25182648
	SS0335	pbp5:p.D204G	gac -> ggc	d -> g	ampicillin	25182648
	SS0335	pbp5:p.V24A	gta -> gca	v -> a	ampicillin	25182648
	SS0335	pbp5:p.K144Q	aaa -> caa	k -> q	ampicillin	25182648
	SS0335	pbp5:p.P667S	ccc -> tcg	p -> s	ampicillin	25182648
	SS0335	pbp5:p.E525D	gag -> gat	e -> d	ampicillin	25182648
	SS0335	pbp5:p.R34Q	cgg -> cag	r -> q	ampicillin	25182648
	SS0335	pbp5:p.M485A	atg -> gcg	m -> a	ampicillin	25182648, 25182648
	SS0335	pbp5:p.E85D	gaa -> gat	e -> d	ampicillin	25182648
	SS0335	pbp5:p.T172A	aca -> gca	t -> a	ampicillin	25182648
	SS0335	pbp5:p.L177I	tta -> ata	l -> i	ampicillin	25182648
	SS0335	pbp5:p.A68T	gca -> aca	a -> t	ampicillin	25182648
	SS0335	pbp5:p.E100Q	gag -> cag	e -> q	ampicillin	25182648
	SS0335	pbp5:p.T324A	aca -> gca	t -> a	ampicillin	25182648
	SS0335	pbp5:p.G66E	gga -> gaa	g -> e	ampicillin	25182648
	SS0335	pbp5:p.A216S	gca -> tcc	a -> s	ampicillin	25182648
	SS0335	pbp5:p.S27G	agt -> ggt	s -> g	ampicillin	25182648
	SS0335	pbp5:p.A499T	gca -> aca	a -> t	ampicillin	25182648, 25182648
	SS0446	gyrA:p.S83I	agt -> att	s -> i	nalidixic acid,ciprofloxacin	12373497, 9527801
	SS0446	parC:p.S80R	agc -> cgc	s -> r	nalidixic acid,ciprofloxacin	12373497, 12373497
	SS0446	pbp5:p.G66E	gga -> gaa	g -> e	ampicillin	25182648
	SS0446	pbp5:p.R34Q	cgg -> cag	r -> q	ampicillin	25182648
	SS0446	pbp5:p.A68T	gca -> aca	a -> t	ampicillin	25182648
	SS0446	pbp5:p.V24A	gta -> gca	v -> a	ampicillin	25182648
	SS0446	pbp5:p.L177I	tta -> ata	l -> i	ampicillin	25182648
	SS0446	pbp5:p.K144Q	aaa -> caa	k -> q	ampicillin	25182648
	SS0446	pbp5:p.D204G	gac -> ggc	d -> g	ampicillin	25182648
	SS0446	pbp5:p.E85D	gaa -> gat	e -> d	ampicillin	25182648
	SS0446	pbp5:p.T172A	aca -> gca	t -> a	ampicillin	25182648
	SS0446	pbp5:p.N496K	aat -> aaa	n -> k	ampicillin	25182648
	SS0446	pbp5:p.E629V	gaa -> gta	e -> v	ampicillin	25182648
	SS0446	pbp5:p.E525D	gag -> gat	e -> d	ampicillin	25182648
	SS0446	pbp5:p.P667S	ccc -> tcg	p -> s	ampicillin	25182648
	SS0446	pbp5:p.A499T	gca -> aca	a -> t	ampicillin	25182648, 25182648
	SS0446	pbp5:p.A216S	gca -> tcc	a -> s	ampicillin	25182648
	SS0446	pbp5:p.T324A	aca -> gca	t -> a	ampicillin	25182648
	SS0446	pbp5:p.E100Q	gag -> cag	e -> q	ampicillin	25182648
	SS0446	pbp5:p.S27G	agt -> ggt	s -> g	ampicillin	25182648
	SS0446	pbp5:p.M485A	atg -> gcg	m -> a	ampicillin	25182648, 25182648
