# Supplementary material for: Comparative genomics of hospital-associated vancomycin-resistant Enterococcus faecium from regional tertiary hospitals in Thailand
Source: PeerJ. 2026 Jun 3;14:e21354. doi: 10.7717/peerj.21354 (PMC13242186; doi:10.7717/peerj.21354)
Supplement: Supplemental Information 8 [file peerj-14-21354-s008.xlsx]

## Sheet: S7 Table 
	Table S7. Prophage of vancomycin-resistant Enterococcus faecium (VREfm) isolates from three tertiary care hospitals
	Samples	Region Length	Completeness	Score	Total Proteins	Region Position	Most Common Phage	GC %
	SKA-PSU1	34.5	intact	130	51	1332-35918 info_outline	PHAGE_Lister_2389_NC_003291(14)	0.3558
	SKA-PSU2	37.8	intact	120	49	199-38040 info_outline	PHAGE_Lister_2389_NC_003291(17)	0.3663
	SKA-PSU2	22	intact	150	33	185-22237 info_outline	PHAGE_Entero_IME_EFm5_NC_028826(6)	0.3916
	SKA-PSU4	20.4	questionable	80	30	1379-21834 info_outline	PHAGE_Bacill_phBC6A52_NC_004821(11)	0.3771
	SKA-PSU5	44.1	intact	130	60	243552-287750 info_outline	PHAGE_Staphy_StB20_like_NC_028821(39)	0.3267
	SKA-PSU5	55	intact	150	61	21908-76971 info_outline	PHAGE_Staphy_StB12_NC_020490(24)	0.3418
	SKA-PSU5	38.7	intact	150	63	185-38910 info_outline	PHAGE_Entero_IME_EFm5_NC_028826(6)	0.383
	SKA-PSU5	21.4	questionable	80	26	80-21521 info_outline	PHAGE_Lister_2389_NC_003291(14)	0.3599
	SKA-PSU5	16.4	questionable	90	22	1040-17485 info_outline	PHAGE_Entero_vB_IME197_NC_028671(10)	0.3803
	SKA-PSU6	23.2	questionable	80	35	1-23226 info_outline	PHAGE_Bacill_phBC6A52_NC_004821(11)	0.3763
	SKA-PSU7	38.7	intact	150	56	185-38910 info_outline	PHAGE_Entero_IME_EFm5_NC_028826(6)	0.383
	SKA-PSU7	21.5	questionable	80	30	199-21717 info_outline	PHAGE_Lister_2389_NC_003291(14)	0.3601
	SKA-PSU7	16.4	questionable	90	22	1040-17485 info_outline	PHAGE_Entero_EFC_1_NC_025453(10)	0.3803
	SKA-PSU8	38.7	intact	150	56	185-38910 info_outline	PHAGE_Entero_IME_EFm5_NC_028826(6)	0.383
	SKA-PSU8	21.5	questionable	80	30	199-21717 info_outline	PHAGE_Lister_2389_NC_003291(14)	0.3601
	SKA-PSU8	16.4	questionable	90	22	70-16515 info_outline	PHAGE_Entero_EFC_1_NC_025453(10)	0.3803
	SKA-PSU10	23.2	questionable	80	35	1-23226 info_outline	PHAGE_Bacill_phBC6A52_NC_004821(11)	0.3763
	SKA-PSU11	38.7	intact	150	63	185-38910 info_outline	PHAGE_Entero_IME_EFm5_NC_028826(6)	0.383
	SKA-PSU11	21.4	questionable	80	26	80-21521 info_outline	PHAGE_Lister_2389_NC_003291(14)	0.3599
	SKA-PSU11	16.4	questionable	90	22	1040-17485 info_outline	PHAGE_Entero_vB_IME197_NC_028671(10)	0.3803
	SKA-PSU13	21.9	intact	150	34	1-21982 info_outline	PHAGE_Entero_IME_EFm5_NC_028826(6)	0.3918
	SKA-PSU13	21.4	questionable	80	26	85-21526 info_outline	PHAGE_Lister_2389_NC_003291(14)	0.3599
	SKA-PSU14	18.5	intact	150	24	1338-19906 info_outline	PHAGE_Entero_IME_EFm5_NC_028826(6)	0.396
	SKA-PSU14	16.4	questionable	90	22	70-16515 info_outline	PHAGE_Entero_EFC_1_NC_025453(10)	0.3803
	SKA-PSU15	37.7	intact	150	57	15991-53696 info_outline	PHAGE_Entero_IME_EFm5_NC_028826(6)	0.3826
	SKA-PSU15	21.5	questionable	80	30	199-21717 info_outline	PHAGE_Lister_2389_NC_003291(14)	0.3601
	SKA-PSU15	16.4	questionable	90	22	70-16515 info_outline	PHAGE_Entero_EFC_1_NC_025453(10)	0.3803
	SKA-PSU16	23.7	intact	150	37	185-23918 info_outline	PHAGE_Entero_IME_EFm5_NC_028826(6)	0.3897
	SKA-PSU16	18.5	questionable	70	21	463-19015 info_outline	PHAGE_Lister_2389_NC_003291(14)	0.3584
	SKA-PSU16	16.4	questionable	90	22	70-16515 info_outline	PHAGE_Entero_EFC_1_NC_025453(10)	0.3803
	SKA-PSU17	38.7	intact	150	57	185-38910 info_outline	PHAGE_Entero_IME_EFm5_NC_028826(6)	0.3829
	SKA-PSU17	21.5	questionable	80	31	3-21521 info_outline	PHAGE_Lister_2389_NC_003291(14)	0.3599
	SKA-PSU17	16.4	questionable	90	22	1040-17485 info_outline	PHAGE_Entero_EFC_1_NC_025453(10)	0.3803
	SKA-PSU18	24.8	intact	150	38	185-25004 info_outline	PHAGE_Entero_IME_EFm5_NC_028826(5)	0.3892
	SKA-PSU18	21.5	questionable	80	30	199-21717 info_outline	PHAGE_Lister_2389_NC_003291(14)	0.3601
	SKA-PSU18	16.4	questionable	90	22	1040-17485 info_outline	PHAGE_Entero_vB_IME197_NC_028671(10)	0.3803
	SKA-PSU19	22.4	intact	150	36	1-22410 info_outline	PHAGE_Entero_IME_EFm5_NC_028826(6)	0.3917
	SKA-PSU19	16.4	questionable	90	22	70-16515 info_outline	PHAGE_Entero_vB_IME197_NC_028671(10)	0.3803
	SKA-PSU20	45	intact	100	51	87068-132136 info_outline	PHAGE_Lister_2389_NC_003291(14)	0.3623
	SKA-PSU20	14.8	questionable	70	20	61467-76275 info_outline	PHAGE_Entero_EFAP_1_NC_012419(3)	0.3649
	SKA-PSU21	38.7	intact	150	63	185-38910 info_outline	PHAGE_Entero_IME_EFm5_NC_028826(6)	0.3829
	SKA-PSU21	21.4	questionable	80	29	199-21640 info_outline	PHAGE_Lister_2389_NC_003291(14)	0.3596
	SKA-PSU21	16.4	questionable	90	22	70-16515 info_outline	PHAGE_Entero_EFC_1_NC_025453(10)	0.3803
	SKA-PSU22	22.4	intact	150	36	1-22410 info_outline	PHAGE_Entero_IME_EFm5_NC_028826(6)	0.3917
	SKA-PSU22	16.4	questionable	90	22	1040-17485 info_outline	PHAGE_Entero_EFC_1_NC_025453(10)	0.3803
	SKA-PSU23	37.7	intact	150	63	17575-55280 info_outline	PHAGE_Entero_IME_EFm5_NC_028826(6)	0.3827
	SKA-PSU23	21.5	questionable	80	30	199-21717 info_outline	PHAGE_Lister_2389_NC_003291(14)	0.3601
	SKA-PSU23	16.4	questionable	90	22	1040-17485 info_outline	PHAGE_Entero_EFC_1_NC_025453(10)	0.3803
	SKA-PSU24	24.2	intact	150	36	53-24306 info_outline	PHAGE_Entero_IME_EFm5_NC_028826(6)	0.3891
	SKA-PSU24	16.4	questionable	90	22	1040-17485 info_outline	PHAGE_Entero_EFC_1_NC_025453(10)	0.3803
	SKA-PSU25	20.7	intact	150	30	1-20729 info_outline	PHAGE_Entero_IME_EFm5_NC_028826(6)	0.3936
	SKA-PSU25	16.4	questionable	90	22	1040-17485 info_outline	PHAGE_Entero_EFC_1_NC_025453(10)	0.3803
	SKA-PSU27	45	intact	100	51	4454-49510 info_outline	PHAGE_Lister_2389_NC_003291(14)	0.3623
	SKA-PSU27	14.6	questionable	70	20	23803-38406 info_outline	PHAGE_Entero_EFAP_1_NC_012419(3)	0.3657
	SKA-PSU28	37.7	intact	130	56	54706-92482 info_outline	PHAGE_Lactob_iA2_NC_028830(9)	0.369
	SKA-PSU28	14.8	questionable	70	20	62893-77701 info_outline	PHAGE_Entero_EFAP_1_NC_012419(3)	0.3649
	SKA-PSU28	26.4	questionable	90	37	1901-28301 info_outline	PHAGE_Entero_vB_IME197_NC_028671(10)	0.3728
	SKA-PSU28	19.8	questionable	80	29	3141-22966 info_outline	PHAGE_Lister_2389_NC_003291(14)	0.3597
	SKA-PSU29	21.4	questionable	80	26	80-21521 info_outline	PHAGE_Lister_2389_NC_003291(14)	0.3599
	SKA-PSU29	16.4	questionable	90	22	70-16515 info_outline	PHAGE_Entero_vB_IME197_NC_028671(10)	0.3803
	SS0002	24.6	questionable	90	37	102-24713 info_outline	PHAGE_Lister_2389_NC_003291(14)	0.3646
	SS0002	16.4	questionable	90	22	2-16438 info_outline	PHAGE_Entero_EFC_1_NC_025453(10)	0.3804
	SS0014	24.6	questionable	90	37	102-24713 info_outline	PHAGE_Lister_2389_NC_003291(14)	0.3646
	SS0014	16.4	questionable	90	22	2-16438 info_outline	PHAGE_Entero_EFC_1_NC_025453(10)	0.3804
	SS0050	18.7	questionable	70	19	234-19017 info_outline	PHAGE_Lister_2389_NC_003291(12)	0.3611
	SS0050	16.4	questionable	90	22	2-16438 info_outline	PHAGE_Entero_vB_IME197_NC_028671(10)	0.3804
	SS0066	22.1	questionable	90	29	52-22185 info_outline	PHAGE_Lister_2389_NC_003291(14)	0.3631
	SS0066	16.4	questionable	90	22	963-17399 info_outline	PHAGE_Entero_vB_IME197_NC_028671(10)	0.3804
	SS0126	36.2	intact	150	53	141-36375 info_outline	PHAGE_Entero_IME_EFm5_NC_028826(6)	0.3839
	SS0126	29.5	intact	130	43	28-29548 info_outline	PHAGE_Entero_phiFL1A_NC_013646(8)	0.3469
	SS0126	16.4	questionable	90	22	2-16438 info_outline	PHAGE_Entero_vB_IME197_NC_028671(10)	0.3804
	SS0172	37.7	intact	120	54	102-37875 info_outline	PHAGE_Lister_2389_NC_003291(14)	0.3613
	SS0236	41.4	intact	100	51	46470-87939 info_outline	PHAGE_Lister_2389_NC_003291(14)	0.3561
	SS0236	36.4	intact	140	55	19456-55919 info_outline	PHAGE_Entero_phiFL1A_NC_013646(8)	0.3531
	SS0335	16.4	questionable	90	22	963-17399 info_outline	PHAGE_Entero_vB_IME197_NC_028671(10)	0.3804
	SS0446	16.4	questionable	90	22	2-16438 info_outline	PHAGE_Entero_vB_IME197_NC_028671(10)	0.3804
	HTY0028	34.9	intact	130	51	8-34964 info_outline	PHAGE_Lister_2389_NC_003291(14)	0.3582
	HTY0074	36.1	intact	150	52	12554-48711 info_outline	PHAGE_Entero_IME_EFm5_NC_028826(5)	0.3845
	HTY0074	22.9	questionable	90	32	102-23094 info_outline	PHAGE_Lister_2389_NC_003291(14)	0.3636
	HTY0074	16.4	questionable	80	21	558-17003 info_outline	PHAGE_Entero_EFC_1_NC_025453(9)	0.3802
	HTY0085	44.7	questionable	90	54	1986-46756 info_outline	PHAGE_Lister_2389_NC_003291(14)	0.3637
	HTY0085	29.2	intact	120	48	947-30173 info_outline	PHAGE_Entero_phiFL1A_NC_013646(8)	0.3505
	HTY0086	23.1	questionable	80	36	1302-24449 info_outline	PHAGE_Bacill_phBC6A52_NC_004821(11)	0.3761
	HTY0164	44.7	questionable	90	54	1986-46756 info_outline	PHAGE_Lister_2389_NC_003291(14)	0.3637
	HTY0164	33	intact	130	47	15478-48551 info_outline	PHAGE_Entero_phiFL1A_NC_013646(8)	0.3551
	HTY0175	35.1	intact	130	53	13280-48464 info_outline	PHAGE_Lister_2389_NC_003291(14)	0.3554
	HTY0188	34.5	intact	130	51	1255-35841 info_outline	PHAGE_Lister_2389_NC_003291(14)	0.3558
	HTY0196	34.5	intact	130	51	1255-35841 info_outline	PHAGE_Lister_2389_NC_003291(14)	0.3558
	HTY0207	34.5	intact	130	51	1256-35842 info_outline	PHAGE_Lister_2389_NC_003291(14)	0.3558
	HTY0254	44.6	intact	110	60	1-44639 info_outline	PHAGE_Lister_B025_NC_009812(8)	0.3631
	HTY0256	34.5	intact	130	51	1255-35841 info_outline	PHAGE_Lister_2389_NC_003291(14)	0.3558
	HTY0815	37.3	intact	150	54	1-37392 info_outline	PHAGE_Entero_IME_EFm5_NC_028826(6)	0.3839
	HTY0815	23.8	intact	110	36	111-23946 info_outline	PHAGE_Entero_vB_IME197_NC_028671(11)	0.3762
