# Supplementary material for: Comparative genomics of hospital-associated vancomycin-resistant Enterococcus faecium from regional tertiary hospitals in Thailand
Source: PeerJ. 2026 Jun 3;14:e21354. doi: 10.7717/peerj.21354 (PMC13242186; doi:10.7717/peerj.21354)
Supplement: Supplemental Information 9 [file peerj-14-21354-s009.xlsx]

## Sheet: S8 Table 
	Table S8. CRISPR-Cas of vancomycin-resistant Enterococcus faecium (VREfm) isolates from three tertiary care hospitals
	Samples	CRISPR loci	Cas-associated loci	Cas Type
	SKA-PSU1	2	0	0
	SKA-PSU2	0	0	0
	SKA-PSU4	0	0	0
	SKA-PSU5	4	1	General-Class1
	SKA-PSU6	1	0	0
	SKA-PSU7	2	0	0
	SKA-PSU8	0	0	0
	SKA-PSU10	0	0	0
	SKA-PSU11	2	0	0
	SKA-PSU13	0	0	0
	SKA-PSU14	2	0	0
	SKA-PSU15	0	0	0
	SKA-PSU16	2	0	0
	SKA-PSU17	0	0	0
	SKA-PSU18	0	0	0
	SKA-PSU19	0	0	0
	SKA-PSU20	0	0	0
	SKA-PSU21	0	0	0
	SKA-PSU22	0	0	0
	SKA-PSU23	1	0	0
	SKA-PSU24	0	0	0
	SKA-PSU25	0	0	0
	SKA-PSU27	0	0	0
	SKA-PSU28	0	0	0
	SKA-PSU29	0	0	0
	SS0002	0	0	0
	SS0014	0	0	0
	SS0050	0	0	0
	SS0066	0	0	0
	SS0126	0	0	0
	SS0172	0	0	0
	SS0236	3	1	General-Class1
	SS0335	0	0	0
	SS0446	0	0	0
	HTY0028	0	1	General-Class1
	HTY0074	0	1	General-Class1
	HTY0085	0	1	General-Class1
	HTY0086	0	0	0
	HTY0164	0	1	General-Class1
	HTY0175	0	0	0
	HTY0188	0	1	General-Class1
	HTY0196	0	1	General-Class1
	HTY0207	0	0	0
	HTY0254	0	0	0
	HTY0256	0	0	0
	HTY0815	3	1	General-Class1
