# Supplementary material for: Comparative genomics of hospital-associated vancomycin-resistant Enterococcus faecium from regional tertiary hospitals in Thailand
Source: PeerJ. 2026 Jun 3;14:e21354. doi: 10.7717/peerj.21354 (PMC13242186; doi:10.7717/peerj.21354)
Supplement: Supplemental Information 10 [file peerj-14-21354-s010.xlsx]

## Sheet: S9 Table 
	Table S9. Integrons type of vancomycin-resistant Enterococcus faecium (VREfm) isolates from three tertiary care hospitals
	Samples	Sequence type(ST)	Integrons
	SKA-PSU1	2331	1
	SKA-PSU2	17	1
	SKA-PSU4	17	1
	SKA-PSU5	17	1
	SKA-PSU6	17	1
	SKA-PSU7	17	1
	SKA-PSU8	17	1
	SKA-PSU10	359	1
	SKA-PSU11	17	1
	SKA-PSU13	17	1
	SKA-PSU14	17	1
	SKA-PSU15	17	1
	SKA-PSU16	17	1
	SKA-PSU17	17	1
	SKA-PSU18	17	1
	SKA-PSU19	17	1
	SKA-PSU20	18	1
	SKA-PSU21	17	1
	SKA-PSU22	17	1
	SKA-PSU23	17	0
	SKA-PSU24	17	1
	SKA-PSU25	17	1
	SKA-PSU27	262	1
	SKA-PSU28	80	1
	SKA-PSU29	17	1
	SS0002	17	1
	SS0014	17	1
	SS0050	17	1
	SS0066	17	1
	SS0126	578	1
	SS0172	17	1
	SS0236	17	1
	SS0335	17	1
	SS0446	761	1
	HTY0028	80	1
	HTY0074	17	1
	HTY0085	203	1
	HTY0086	17	1
	HTY0164	203	1
	HTY0175	80	1
	HTY0188	80	1
	HTY0196	80	1
	HTY0207	80	1
	HTY0254	80	1
	HTY0256	80	1
	HTY0815	17	1
