# Supplementary material for: Comparative genomics of hospital-associated vancomycin-resistant Enterococcus faecium from regional tertiary hospitals in Thailand
Source: PeerJ. 2026 Jun 3;14:e21354. doi: 10.7717/peerj.21354 (PMC13242186; doi:10.7717/peerj.21354)
Supplement: Supplemental Information 11 [file peerj-14-21354-s011.xlsx]

## Sheet: S10 Table 
	Table S10. Locus of multiloci sequence type (MLST) of vancomycin-resistant Enterococcus faecium (VREfm) isolates from three tertiary care hospitals
	Samples	Sequence type	Locus	Identity	Coverage	Alignment Length	Allele Length	Gaps	Allele
	SKA-PSU1	2331	adk	100	100	437	437	0	adk_1
	SKA-PSU1	2331	atpA	100	100	556	556	0	atpA_9
	SKA-PSU1	2331	ddl	100	100	465	465	0	ddl_78
	SKA-PSU1	2331	gdh	100	100	530	530	0	gdh_1
	SKA-PSU1	2331	gyd	100	100	395	395	0	gyd_12
	SKA-PSU1	2331	pstS	100	100	583	583	0	pstS_1
	SKA-PSU1	2331	purK	100	100	492	492	0	purK_1
	SKA-PSU2	17	adk	100	100	437	437	0	adk_1
	SKA-PSU2	17	atpA	100	100	556	556	0	atpA_1
	SKA-PSU2	17	ddl	100	100	465	465	0	ddl_1
	SKA-PSU2	17	gdh	100	100	530	530	0	gdh_1
	SKA-PSU2	17	gyd	100	100	395	395	0	gyd_1
	SKA-PSU2	17	pstS	100	100	583	583	0	pstS_1
	SKA-PSU2	17	purK	100	100	492	492	0	purK_1
	SKA-PSU4	17	adk	100	100	437	437	0	adk_1
	SKA-PSU4	17	atpA	100	100	556	556	0	atpA_1
	SKA-PSU4	17	ddl	100	100	465	465	0	ddl_1
	SKA-PSU4	17	gdh	100	100	530	530	0	gdh_1
	SKA-PSU4	17	gyd	100	100	395	395	0	gyd_1
	SKA-PSU4	17	pstS	100	100	583	583	0	pstS_1
	SKA-PSU4	17	purK	100	100	492	492	0	purK_1
	SKA-PSU5	17	adk	100	100	437	437	0	adk_1
	SKA-PSU5	17	atpA	100	100	556	556	0	atpA_1
	SKA-PSU5	17	ddl	100	100	465	465	0	ddl_1
	SKA-PSU5	17	gdh	100	100	530	530	0	gdh_1
	SKA-PSU5	17	gyd	100	100	395	395	0	gyd_1
	SKA-PSU5	17	pstS	100	100	583	583	0	pstS_1
	SKA-PSU5	17	purK	100	100	492	492	0	purK_1
	SKA-PSU6	17	adk	100	100	437	437	0	adk_1
	SKA-PSU6	17	atpA	100	100	556	556	0	atpA_1
	SKA-PSU6	17	ddl	100	100	465	465	0	ddl_1
	SKA-PSU6	17	gdh	100	100	530	530	0	gdh_1
	SKA-PSU6	17	gyd	100	100	395	395	0	gyd_1
	SKA-PSU6	17	pstS	100	100	583	583	0	pstS_1
	SKA-PSU6	17	purK	100	100	492	492	0	purK_1
	SKA-PSU7	17	adk	100	100	437	437	0	adk_1
	SKA-PSU7	17	atpA	100	100	556	556	0	atpA_1
	SKA-PSU7	17	ddl	100	100	465	465	0	ddl_1
	SKA-PSU7	17	gdh	100	100	530	530	0	gdh_1
	SKA-PSU7	17	gyd	100	100	395	395	0	gyd_1
	SKA-PSU7	17	pstS	100	100	583	583	0	pstS_1
	SKA-PSU7	17	purK	100	100	492	492	0	purK_1
	SKA-PSU8	17	adk	100	100	437	437	0	adk_1
	SKA-PSU8	17	atpA	100	100	556	556	0	atpA_1
	SKA-PSU8	17	ddl	100	100	465	465	0	ddl_1
	SKA-PSU8	17	gdh	100	100	530	530	0	gdh_1
	SKA-PSU8	17	gyd	100	100	395	395	0	gyd_1
	SKA-PSU8	17	pstS	100	100	583	583	0	pstS_1
	SKA-PSU8	17	purK	100	100	492	492	0	purK_1
	SKA-PSU10	359	adk	100	100	437	437	0	adk_1
	SKA-PSU10	359	atpA	100	100	556	556	0	atpA_7
	SKA-PSU10	359	ddl	100	100	465	465	0	ddl_1
	SKA-PSU10	359	gdh	100	100	530	530	0	gdh_1
	SKA-PSU10	359	gyd	100	100	395	395	0	gyd_1
	SKA-PSU10	359	pstS	100	100	583	583	0	pstS_7
	SKA-PSU10	359	purK	100	100	492	492	0	purK_1
	SKA-PSU11	17	adk	100	100	437	437	0	adk_1
	SKA-PSU11	17	atpA	100	100	556	556	0	atpA_1
	SKA-PSU11	17	ddl	100	100	465	465	0	ddl_1
	SKA-PSU11	17	gdh	100	100	530	530	0	gdh_1
	SKA-PSU11	17	gyd	100	100	395	395	0	gyd_1
	SKA-PSU11	17	pstS	100	100	583	583	0	pstS_1
	SKA-PSU11	17	purK	100	100	492	492	0	purK_1
	SKA-PSU13	17	adk	100	100	437	437	0	adk_1
	SKA-PSU13	17	atpA	100	100	556	556	0	atpA_1
	SKA-PSU13	17	ddl	100	100	465	465	0	ddl_1
	SKA-PSU13	17	gdh	100	100	530	530	0	gdh_1
	SKA-PSU13	17	gyd	100	100	395	395	0	gyd_1
	SKA-PSU13	17	pstS	100	100	583	583	0	pstS_1
	SKA-PSU13	17	purK	100	100	492	492	0	purK_1
	SKA-PSU14	17	adk	100	100	437	437	0	adk_1
	SKA-PSU14	17	atpA	100	100	556	556	0	atpA_1
	SKA-PSU14	17	ddl	100	100	465	465	0	ddl_1
	SKA-PSU14	17	gdh	100	100	530	530	0	gdh_1
	SKA-PSU14	17	gyd	100	100	395	395	0	gyd_1
	SKA-PSU14	17	pstS	100	100	583	583	0	pstS_1
	SKA-PSU14	17	purK	100	100	492	492	0	purK_1
	SKA-PSU15	17	adk	100	100	437	437	0	adk_1
	SKA-PSU15	17	atpA	100	100	556	556	0	atpA_1
	SKA-PSU15	17	ddl	100	100	465	465	0	ddl_1
	SKA-PSU15	17	gdh	100	100	530	530	0	gdh_1
	SKA-PSU15	17	gyd	100	100	395	395	0	gyd_1
	SKA-PSU15	17	pstS	100	100	583	583	0	pstS_1
	SKA-PSU15	17	purK	100	100	492	492	0	purK_1
	SKA-PSU16	17	adk	100	100	437	437	0	adk_1
	SKA-PSU16	17	atpA	100	100	556	556	0	atpA_1
	SKA-PSU16	17	ddl	100	100	465	465	0	ddl_1
	SKA-PSU16	17	gdh	100	100	530	530	0	gdh_1
	SKA-PSU16	17	gyd	100	100	395	395	0	gyd_1
	SKA-PSU16	17	pstS	100	100	583	583	0	pstS_1
	SKA-PSU16	17	purK	100	100	492	492	0	purK_1
	SKA-PSU17	17	adk	100	100	437	437	0	adk_1
	SKA-PSU17	17	atpA	100	100	556	556	0	atpA_1
	SKA-PSU17	17	ddl	100	100	465	465	0	ddl_1
	SKA-PSU17	17	gdh	100	100	530	530	0	gdh_1
	SKA-PSU17	17	gyd	100	100	395	395	0	gyd_1
	SKA-PSU17	17	pstS	100	100	583	583	0	pstS_1
	SKA-PSU17	17	purK	100	100	492	492	0	purK_1
	SKA-PSU18	17	adk	100	100	437	437	0	adk_1
	SKA-PSU18	17	atpA	100	100	556	556	0	atpA_1
	SKA-PSU18	17	ddl	100	100	465	465	0	ddl_1
	SKA-PSU18	17	gdh	100	100	530	530	0	gdh_1
	SKA-PSU18	17	gyd	100	100	395	395	0	gyd_1
	SKA-PSU18	17	pstS	100	100	583	583	0	pstS_1
	SKA-PSU18	17	purK	100	100	492	492	0	purK_1
	SKA-PSU19	17	adk	100	100	437	437	0	adk_1
	SKA-PSU19	17	atpA	100	100	556	556	0	atpA_1
	SKA-PSU19	17	ddl	100	100	465	465	0	ddl_1
	SKA-PSU19	17	gdh	100	100	530	530	0	gdh_1
	SKA-PSU19	17	gyd	100	100	395	395	0	gyd_1
	SKA-PSU19	17	pstS	100	100	583	583	0	pstS_1
	SKA-PSU19	17	purK	100	100	492	492	0	purK_1
	SKA-PSU20	18	adk	100	100	437	437	0	adk_1
	SKA-PSU20	18	atpA	100	100	556	556	0	atpA_7
	SKA-PSU20	18	ddl	100	100	465	465	0	ddl_1
	SKA-PSU20	18	gdh	100	100	530	530	0	gdh_1
	SKA-PSU20	18	gyd	100	100	395	395	0	gyd_5
	SKA-PSU20	18	pstS	100	100	583	583	0	pstS_1
	SKA-PSU20	18	purK	100	100	492	492	0	purK_1
	SKA-PSU21	17	adk	100	100	437	437	0	adk_1
	SKA-PSU21	17	atpA	100	100	556	556	0	atpA_1
	SKA-PSU21	17	ddl	100	100	465	465	0	ddl_1
	SKA-PSU21	17	gdh	100	100	530	530	0	gdh_1
	SKA-PSU21	17	gyd	100	100	395	395	0	gyd_1
	SKA-PSU21	17	pstS	100	100	583	583	0	pstS_1
	SKA-PSU21	17	purK	100	100	492	492	0	purK_1
	SKA-PSU22	17	adk	100	100	437	437	0	adk_1
	SKA-PSU22	17	atpA	100	100	556	556	0	atpA_1
	SKA-PSU22	17	ddl	100	100	465	465	0	ddl_1
	SKA-PSU22	17	gdh	100	100	530	530	0	gdh_1
	SKA-PSU22	17	gyd	100	100	395	395	0	gyd_1
	SKA-PSU22	17	pstS	100	100	583	583	0	pstS_1
	SKA-PSU22	17	purK	100	100	492	492	0	purK_1
	SKA-PSU23	17	adk	100	100	437	437	0	adk_1
	SKA-PSU23	17	atpA	100	100	556	556	0	atpA_1
	SKA-PSU23	17	ddl	100	100	465	465	0	ddl_1
	SKA-PSU23	17	gdh	100	100	530	530	0	gdh_1
	SKA-PSU23	17	gyd	100	100	395	395	0	gyd_1
	SKA-PSU23	17	pstS	100	100	583	583	0	pstS_1
	SKA-PSU23	17	purK	100	100	492	492	0	purK_1
	SKA-PSU24	17	adk	100	100	437	437	0	adk_1
	SKA-PSU24	17	atpA	100	100	556	556	0	atpA_1
	SKA-PSU24	17	ddl	100	100	465	465	0	ddl_1
	SKA-PSU24	17	gdh	100	100	530	530	0	gdh_1
	SKA-PSU24	17	gyd	100	100	395	395	0	gyd_1
	SKA-PSU24	17	pstS	100	100	583	583	0	pstS_1
	SKA-PSU24	17	purK	100	100	492	492	0	purK_1
	SKA-PSU25	17	adk	100	100	437	437	0	adk_1
	SKA-PSU25	17	atpA	100	100	556	556	0	atpA_1
	SKA-PSU25	17	ddl	100	100	465	465	0	ddl_1
	SKA-PSU25	17	gdh	100	100	530	530	0	gdh_1
	SKA-PSU25	17	gyd	100	100	395	395	0	gyd_1
	SKA-PSU25	17	pstS	100	100	583	583	0	pstS_1
	SKA-PSU25	17	purK	100	100	492	492	0	purK_1
	SKA-PSU27	262	adk	100	100	437	437	0	adk_1
	SKA-PSU27	262	atpA	100	100	556	556	0	atpA_7
	SKA-PSU27	262	ddl	100	100	465	465	0	ddl_1
	SKA-PSU27	262	gdh	100	100	530	530	0	gdh_1
	SKA-PSU27	262	gyd	100	100	395	395	0	gyd_5
	SKA-PSU27	262	pstS	100	100	583	583	0	pstS_7
	SKA-PSU27	262	purK	100	100	492	492	0	purK_1
	SKA-PSU28	80	adk	100	100	437	437	0	adk_1
	SKA-PSU28	80	atpA	100	100	556	556	0	atpA_9
	SKA-PSU28	80	ddl	100	100	465	465	0	ddl_1
	SKA-PSU28	80	gdh	100	100	530	530	0	gdh_1
	SKA-PSU28	80	gyd	100	100	395	395	0	gyd_12
	SKA-PSU28	80	pstS	100	100	583	583	0	pstS_1
	SKA-PSU28	80	purK	100	100	492	492	0	purK_1
	SKA-PSU29	17	adk	100	100	437	437	0	adk_1
	SKA-PSU29	17	atpA	100	100	556	556	0	atpA_1
	SKA-PSU29	17	ddl	100	100	465	465	0	ddl_1
	SKA-PSU29	17	gdh	100	100	530	530	0	gdh_1
	SKA-PSU29	17	gyd	100	100	395	395	0	gyd_1
	SKA-PSU29	17	pstS	100	100	583	583	0	pstS_1
	SKA-PSU29	17	purK	100	100	492	492	0	purK_1
	SS0002	17	adk	100	100	437	437	0	adk_1
	SS0002	17	atpA	100	100	556	556	0	atpA_1
	SS0002	17	ddl	100	100	465	465	0	ddl_1
	SS0002	17	gdh	100	100	530	530	0	gdh_1
	SS0002	17	gyd	100	100	395	395	0	gyd_1
	SS0002	17	pstS	100	100	583	583	0	pstS_1
	SS0002	17	purK	100	100	492	492	0	purK_1
	SS0014	17	adk	100	100	437	437	0	adk_1
	SS0014	17	atpA	100	100	556	556	0	atpA_1
	SS0014	17	ddl	100	100	465	465	0	ddl_1
	SS0014	17	gdh	100	100	530	530	0	gdh_1
	SS0014	17	gyd	100	100	395	395	0	gyd_1
	SS0014	17	pstS	100	100	583	583	0	pstS_1
	SS0014	17	purK	100	100	492	492	0	purK_1
	SS0050	17	adk	100	100	437	437	0	adk_1
	SS0050	17	atpA	100	100	556	556	0	atpA_1
	SS0050	17	ddl	100	100	465	465	0	ddl_1
	SS0050	17	gdh	100	100	530	530	0	gdh_1
	SS0050	17	gyd	100	100	395	395	0	gyd_1
	SS0050	17	pstS	100	100	583	583	0	pstS_1
	SS0050	17	purK	100	100	492	492	0	purK_1
	SS0066	17	adk	100	100	437	437	0	adk_1
	SS0066	17	atpA	100	100	556	556	0	atpA_1
	SS0066	17	ddl	100	100	465	465	0	ddl_1
	SS0066	17	gdh	100	100	530	530	0	gdh_1
	SS0066	17	gyd	100	100	395	395	0	gyd_1
	SS0066	17	pstS	100	100	583	583	0	pstS_1
	SS0066	17	purK	100	100	492	492	0	purK_1
	SS0126	578	adk	100	100	437	437	0	adk_1
	SS0126	578	atpA	100	85.9712	478	556	0	atpA_14
	SS0126	578	ddl	100	100	465	465	0	ddl_1
	SS0126	578	gdh	100	100	530	530	0	gdh_1
	SS0126	578	gyd	100	100	395	395	0	gyd_1
	SS0126	578	pstS	100	100	583	583	0	pstS_1
	SS0126	578	purK	100	100	492	492	0	purK_1
	SS0172	17	adk	100	100	437	437	0	adk_1
	SS0172	17	atpA	100	100	556	556	0	atpA_1
	SS0172	17	ddl	100	100	465	465	0	ddl_1
	SS0172	17	gdh	100	100	530	530	0	gdh_1
	SS0172	17	gyd	100	100	395	395	0	gyd_1
	SS0172	17	pstS	100	100	583	583	0	pstS_1
	SS0172	17	purK	100	100	492	492	0	purK_1
	SS0236	17	adk	100	100	437	437	0	adk_1
	SS0236	17	atpA	100	100	556	556	0	atpA_70
	SS0236	17	ddl	100	100	465	465	0	ddl_1
	SS0236	17	gdh	100	100	530	530	0	gdh_1
	SS0236	17	gyd	100	100	395	395	0	gyd_12
	SS0236	17	pstS	100	100	583	583	0	pstS_1
	SS0236	17	purK	100	100	492	492	0	purK_1
	SS0335	17	adk	100	100	437	437	0	adk_1
	SS0335	17	atpA	100	100	556	556	0	atpA_1
	SS0335	17	ddl	100	100	465	465	0	ddl_1
	SS0335	17	gdh	100	100	530	530	0	gdh_1
	SS0335	17	gyd	100	100	395	395	0	gyd_1
	SS0335	17	pstS	100	100	583	583	0	pstS_1
	SS0335	17	purK	100	100	492	492	0	purK_1
	SS0446	761	adk	100	100	437	437	0	adk_1
	SS0446	761	atpA	100	100	556	556	0	atpA_70
	SS0446	761	ddl	100	100	465	465	0	ddl_1
	SS0446	761	gdh	100	100	530	530	0	gdh_1
	SS0446	761	gyd	100	100	395	395	0	gyd_12
	SS0446	761	pstS	100	100	583	583	0	pstS_1
	SS0446	761	purK	100	100	492	492	0	purK_1
	HTY0028	80	adk	100	100	437	437	0	adk_1
	HTY0028	80	atpA	100	100	556	556	0	atpA_9
	HTY0028	80	ddl	100	100	465	465	0	ddl_1
	HTY0028	80	gdh	100	100	530	530	0	gdh_1
	HTY0028	80	gyd	100	100	395	395	0	gyd_12
	HTY0028	80	pstS	100	100	583	583	0	pstS_1
	HTY0028	80	purK	100	100	492	492	0	purK_1
	HTY0074	17	adk	100	100	437	437	0	adk_1
	HTY0074	17	atpA	100	100	556	556	0	atpA_1
	HTY0074	17	ddl	99.7849	100	465	465	0	ddl_1*
	HTY0074	17	gdh	100	100	530	530	0	gdh_1
	HTY0074	17	gyd	100	100	395	395	0	gyd_1
	HTY0074	17	pstS	100	100	583	583	0	pstS_1
	HTY0074	17	purK	100	100	492	492	0	purK_1
	HTY0085	203	adk	100	100	437	437	0	adk_1
	HTY0085	203	atpA	100	100	556	556	0	atpA_15
	HTY0085	203	ddl	100	100	465	465	0	ddl_1
	HTY0085	203	gdh	100	100	530	530	0	gdh_1
	HTY0085	203	gyd	100	100	395	395	0	gyd_1
	HTY0085	203	pstS	100	100	583	583	0	pstS_20
	HTY0085	203	purK	100	100	492	492	0	purK_1
	HTY0086	17	adk	100	100	437	437	0	adk_1
	HTY0086	17	atpA	100	100	556	556	0	atpA_1
	HTY0086	17	ddl	100	100	465	465	0	ddl_1
	HTY0086	17	gdh	100	100	530	530	0	gdh_1
	HTY0086	17	gyd	100	100	395	395	0	gyd_1
	HTY0086	17	pstS	100	100	583	583	0	pstS_1
	HTY0086	17	purK	100	100	492	492	0	purK_1
	HTY0164	203	adk	100	100	437	437	0	adk_1
	HTY0164	203	atpA	100	100	556	556	0	atpA_15
	HTY0164	203	ddl	100	100	465	465	0	ddl_1
	HTY0164	203	gdh	100	100	530	530	0	gdh_1
	HTY0164	203	gyd	100	100	395	395	0	gyd_1
	HTY0164	203	pstS	100	100	583	583	0	pstS_20
	HTY0164	203	purK	100	100	492	492	0	purK_1
	HTY0175	80	adk	100	100	437	437	0	adk_1
	HTY0175	80	atpA	100	100	556	556	0	atpA_9
	HTY0175	80	ddl	100	100	465	465	0	ddl_1
	HTY0175	80	gdh	100	100	530	530	0	gdh_1
	HTY0175	80	gyd	100	100	395	395	0	gyd_12
	HTY0175	80	pstS	100	100	583	583	0	pstS_1
	HTY0175	80	purK	100	100	492	492	0	purK_1
	HTY0188	80	adk	100	100	437	437	0	adk_1
	HTY0188	80	atpA	100	100	556	556	0	atpA_9
	HTY0188	80	ddl	100	100	465	465	0	ddl_1
	HTY0188	80	gdh	100	100	530	530	0	gdh_1
	HTY0188	80	gyd	100	100	395	395	0	gyd_12
	HTY0188	80	pstS	100	100	583	583	0	pstS_1
	HTY0188	80	purK	100	100	492	492	0	purK_1
	HTY0196	80	adk	100	100	437	437	0	adk_1
	HTY0196	80	atpA	100	100	556	556	0	atpA_9
	HTY0196	80	ddl	100	100	465	465	0	ddl_1
	HTY0196	80	gdh	100	100	530	530	0	gdh_1
	HTY0196	80	gyd	100	100	395	395	0	gyd_12
	HTY0196	80	pstS	100	100	583	583	0	pstS_1
	HTY0196	80	purK	100	100	492	492	0	purK_1
	HTY0207	80	adk	100	100	437	437	0	adk_1
	HTY0207	80	atpA	100	100	556	556	0	atpA_9
	HTY0207	80	ddl	100	100	465	465	0	ddl_1
	HTY0207	80	gdh	100	100	530	530	0	gdh_1
	HTY0207	80	gyd	100	100	395	395	0	gyd_12
	HTY0207	80	pstS	100	100	583	583	0	pstS_1
	HTY0207	80	purK	100	100	492	492	0	purK_1
	HTY0254	80	adk	100	100	437	437	0	adk_1
	HTY0254	80	atpA	100	100	556	556	0	atpA_9
	HTY0254	80	ddl	100	100	465	465	0	ddl_1
	HTY0254	80	gdh	100	100	530	530	0	gdh_1
	HTY0254	80	gyd	100	100	395	395	0	gyd_12
	HTY0254	80	pstS	100	100	583	583	0	pstS_1
	HTY0254	80	purK	100	100	492	492	0	purK_1
	HTY0256	80	adk	100	100	437	437	0	adk_1
	HTY0256	80	atpA	100	100	556	556	0	atpA_9
	HTY0256	80	ddl	100	100	465	465	0	ddl_1
	HTY0256	80	gdh	100	100	530	530	0	gdh_1
	HTY0256	80	gyd	100	100	395	395	0	gyd_12
	HTY0256	80	pstS	100	100	583	583	0	pstS_1
	HTY0256	80	purK	100	100	492	492	0	purK_1
	HTY0815	17	adk	100	100	437	437	0	adk_1
	HTY0815	17	atpA	100	100	556	556	0	atpA_1
	HTY0815	17	ddl	100	100	465	465	0	ddl_1
	HTY0815	17	gdh	100	100	530	530	0	gdh_1
	HTY0815	17	gyd	100	100	395	395	0	gyd_1
	HTY0815	17	pstS	100	100	583	583	0	pstS_1
	HTY0815	17	purK	100	100	492	492	0	purK_1
	Summary
	ST	adk	atpA	ddl	gdh	gyd	pstS	purK
	17	1	1	1	1	1	1	1
	359	1	7	1	1	1	7	1
	578	1	14	1	1	1	1	1
	18	1	7	1	1	5	1	1
	80	1	9	1	1	12	1	1
	203	1	15	1	1	1	20	1
	262	1	7	1	1	5	7	1
	761	1	70	1	1	12	1	1
	2331	1	9	78	1	12	1	1
