# Supplementary material for: Comparative genomics of hospital-associated vancomycin-resistant Enterococcus faecium from regional tertiary hospitals in Thailand
Source: PeerJ. 2026 Jun 3;14:e21354. doi: 10.7717/peerj.21354 (PMC13242186; doi:10.7717/peerj.21354)
Supplement: Supplemental Information 12 [file peerj-14-21354-s012.xlsx]

## Sheet: S11 table
	Table S11. Biofilm phenotypes associated with empB, empC, esp, and hyl genes of vancomycin-resistant Enterococcus faecium (VREfm) isolates from three tertiary care hospitals
	Biofilm formation	Genes(%)				Biofilm formation	Genes(%)			Chi-Saquare p-value
		esp+	esp-	Total	Chi-Saquare p-value		empB+	empB-	Total
	Non biofilm	0 (0%)	2 (4.3%)	2 (4.3%)	0.942	Non biofilm	0 (0%)	2 (4.3%)	2 (4.3%)	0.747
	Weak	1 (2.2%)	20 (43.5%)	21 (45.65%)		Weak	7 (15.22%)	14 (30.43%)	21 (45.65%)
	Moderate	1 (2.2%)	17 (37%)	18 (39.1%)		Moderate	5 (10.87%)	13 (28.26%)	18 (39.13%)
	Strong	0 (0%)	5 (10.9%)	5 (10.87%)		Strong	1 (2.2%)	4 (8.70%)	5 (10.87%)
	Total	2 (4.3%)	44 (95.7%)	46 (100%)		Total	13 (28.26%)	33 (71.74%)	46 (100%)
	Biofilm formation	Genes(%)			Chi-Saquare p-value	Biofilm formation	Genes(%)			Chi-Saquare p-value
		hyl+	hyl-	Total			empC+	empC-	Total
	Non biofilm	0 (0%)	2 (4.3%)	2 (4.3%)	0.013*	Non biofilm	2 (4.3%)	0 (0%)	2 (4.3%)	0.747
	Weak	0 (0%)	21 (45.65%)	21 (45.65%)		Weak	14 (30.43%)	7 (15.22%)	21 (45.65%)
	Moderate	1 (2.2%)	17 (37%)	18 (39.1%)		Moderate	13 (28.26%)	5 (10.87%)	5 (10.87%)
	Strong	2 (4.3%)	3 (6.52%)	5 (10.87%)		Strong	4 (8.70%)	1 (2.2%)	5 (10.87%)
	Total	3 (6.5%)	43 (93.5%)	46 (100%)		Total	33 (71.74%)	13 (28.26%)	46 (100%)
	p ≤ 0.05 was considered statistically significant.
