# Supplementary material for: Comparative genomics of hospital-associated vancomycin-resistant Enterococcus faecium from regional tertiary hospitals in Thailand
Source: PeerJ. 2026 Jun 3;14:e21354. doi: 10.7717/peerj.21354 (PMC13242186; doi:10.7717/peerj.21354)
Supplement: Supplemental Information 13 [file peerj-14-21354-s013.xlsx]

## Sheet: Table_S12
	Table S12. The matrix of average nucleotide identity (ANI) values of VREfm from three hospitals
	Code	SKA-PSU4	SKA-PSU6	HTY0086	SKA-PSU10	HTY815	SKA-PSU14	HTY0074	SKA-PSU24	SS0172	SS0126	SS0002	SS0014	SS0050	SS0066	SS0446	SS0335	SKA-PSU29	SKA-PSU7	SKA-PSU16	SKA-PSU11	SKA-PSU17	SKA-PSU15	SKA-PSU8	SKA-PSU2	SKA-PSU13	SKA-PSU19	SKA-PSU25	SKA-PSU22	SKA-PSU5	SKA-PSU18	SKA-PSU23	SKA-PSU21	HTY0164	HTY0085	HTY0254	HTY0028	SKA-PSU28	SKA-PSU27	SS0236	SKA-PSU20	SKA-PSU1	HTY0175	HTY0207	HTY0256	HTY0188	HTY0196
	SKA-PSU4	100
	SKA-PSU6	99.9776	100
	HTY0086	99.6588	99.6994	100
	SKA-PSU10	99.8611	99.8811	99.7154	100
	HTY815	99.6702	99.6359	99.7168	99.5946	100
	SKA-PSU14	99.8136	99.7384	99.5795	99.6027	99.7491	100
	HTY0074	99.6915	99.6906	99.7256	99.6149	99.7508	99.7904	100
	SKA-PSU24	99.3235	99.3554	99.4539	99.3428	99.467	99.5986	99.6316	100
	SS0172	99.458	99.431	99.4753	99.4975	99.3505	99.4253	99.4933	99.5837	100
	SS0126	99.4975	99.5162	99.4162	99.4316	99.5224	99.491	99.4556	99.6124	99.6985	100
	SS0002	99.4269	99.4241	99.4137	99.4811	99.4284	99.5067	99.4017	99.6753	99.7818	99.799	100
	SS0014	99.4837	99.4703	99.3968	99.3996	99.4039	99.5119	99.4043	99.662	99.765	99.8721	99.9582	100
	SS0050	99.4254	99.4673	99.4124	99.4456	99.399	99.482	99.4149	99.679	99.7799	99.9031	99.9484	99.9954	100
	SS0066	99.4845	99.4925	99.4018	99.4911	99.3492	99.4687	99.4347	99.6117	99.781	99.9089	99.9531	99.9928	99.9922	100
	SS0446	99.4976	99.5377	99.3471	99.4638	99.2712	99.4831	99.4094	99.4599	99.5471	99.7599	99.8173	99.883	99.8712	99.8811	100
	SS0335	99.5173	99.4602	99.4914	99.491	99.4895	99.6029	99.6413	99.7684	99.4939	99.4616	99.5019	99.5106	99.5472	99.5443		100
	SKA-PSU29	99.4779	99.468	99.4549	99.4783	99.5472	99.731	99.6667	99.7389	99.6195	99.6001	99.6002	99.6041	99.5902	99.65	99.5195	99.9098	100
	SKA-PSU7	99.372	99.4835	99.4658	99.526	99.5216	99.644	99.7274	99.7437	99.5706	99.5842	99.5727	99.5691	99.5826	99.5614	99.5059	99.9307	99.9863	100
	SKA-PSU16	99.3987	99.3998	99.4363	99.4696	99.4594	99.6567	99.6918	99.7454	99.5431	99.588	99.5461	99.5736	99.5674	99.563	99.4945	99.9032	99.9882	99.9916	100
	SKA-PSU11	99.3913	99.3274	99.421	99.397	99.4836	99.6927	99.7063	99.7973	99.5331	99.5382	99.5144	99.5161	99.5154	99.5105	99.4374	99.9474	99.9866	99.9919	99.9639	100
	SKA-PSU17	99.4576	99.4439	99.5046	99.4448	99.588	99.7535	99.7198	99.7303	99.6105	99.6158	99.5747	99.5396	99.5452	99.583	99.4642	99.9377	99.9838	99.9832	99.9885	99.9919	100
	SKA-PSU15	99.4827	99.4441	99.4703	99.4667	99.5865		99.7391	99.7937	99.5675	99.631	99.5831	99.5292	99.5204	99.5412	99.5177	99.9006	99.9933	99.9895	99.9789	99.9789	99.9946	100
	SKA-PSU8	99.4509	99.4173	99.4751	99.4684	99.5305	99.7384	99.6581	99.7387	99.6193	99.6153	99.6097	99.5866	99.5786	99.603	99.4724	99.9348	99.9885	99.9945	99.9956	99.9899	99.997	99.9928	100
	SKA-PSU2	99.4724	99.4381	99.3767	99.4255	99.5922		99.6965	99.7546	99.5524	99.6056	99.5602	99.5614	99.5617	99.5841	99.4665	99.8969	99.9594	99.9863	99.9811	99.9528	99.9778		99.983	100
	SKA-PSU13	99.4397	99.4548	99.4975	99.4488	99.5177		99.6955	99.7421	99.4927	99.5754	99.5535	99.5363	99.4618	99.5398	99.4366	99.8909	99.9523	99.9543	99.9596	99.96	99.9682		99.972		100
	SKA-PSU19	99.5043	99.5598	99.5746	99.5591	99.607	99.6816	99.797	99.5825	99.4932	99.4924	99.4968	99.4693	99.4824	99.504	99.3893	99.824	99.8652	99.8624	99.8593	99.8557	99.8765	99.8645	99.8675	99.8481	99.8479	100
	SKA-PSU25	99.4082	99.4207	99.4305	99.5496	99.5845	99.6766	99.6738	99.7212	99.6085	99.5898	99.6384	99.5947	99.6004	99.6176	99.4893	99.8565	99.8994	99.9025	99.9215	99.8722	99.919	99.8974	99.9243	99.9061	99.8658	99.8484	100
	SKA-PSU22	99.3892	99.3857	99.4379	99.5172	99.5655	99.6968	99.6438	99.7044	99.5991	99.5993	99.6462	99.6311	99.6048	99.6147	99.4857	99.8807	99.9107	99.9117	99.9097	99.8172	99.9205	99.8989	99.9278	99.9071	99.9025	99.8342	99.9885	100
	SKA-PSU5	99.3531	99.4991	99.4108	99.5105	99.5298		99.6653	99.7288	99.6175	99.525	99.5384	99.5341	99.5589	99.5773	99.4505	99.9328	99.982	99.9856	99.93	99.9486	99.9575	99.9584	99.9844	99.9483	99.9571	99.8633	99.9043	99.8911	100
	SKA-PSU18	99.4556	99.4583	99.4671	99.4665	99.5151	99.706	99.6756	99.7702	99.6409	99.5585	99.5949	99.5807	99.5843	99.6173	99.5103	99.9045	99.9681	99.9634	99.9733	99.9696	99.9572	99.9524	99.9669	99.9334	99.9442	99.825	99.9326	99.897	99.9895	100
	SKA-PSU23	99.4478	99.4626	99.4505	99.4101	99.5527		99.6919	99.6848	99.512	99.5835	99.5147	99.5289	99.5044	99.5663	99.4132	99.872	99.9539	99.9484	99.9731	99.9741	99.9548		99.9527			99.8718	99.8854	99.8565	99.99	99.9933	100
	SKA-PSU21	99.4148	99.4141	99.4036	99.3657	99.5315	99.7208	99.655	99.7356	99.6448	99.6033	99.5527	99.5692	99.5909	99.6412	99.4941	99.8874	99.977	99.9622	99.9552	99.9527	99.9794	99.9731	99.9714	99.9316	99.967	99.8738	99.8802	99.8558	99.9958	99.991	99.9948	100
	HTY0164	99.6214	99.684	99.657	99.5895	99.6248	99.6595	99.7695	99.4511	99.4444	99.4693	99.4778	99.4421	99.4841	99.4961	99.2075	99.634	99.6186	99.4714	99.4313	99.406	99.604	99.5682	99.5555	99.5301	99.5561	99.5729	99.5211	99.5155	99.604	99.5855	99.5406	99.6092	100
	HTY0085	99.6412	99.7186	99.6954	99.6492	99.607	99.6572	99.794	99.4411	99.4243	99.4781	99.3564	99.3467	99.4083	99.3887	99.2008	99.598	99.6064	99.4302	99.4104	99.4207	99.5984	99.6238	99.5665	99.5721	99.5764	99.6348	99.534	99.5579	99.5665	99.558	99.563	99.6053	99.995	100
	HTY0254	99.4673	99.5601	99.4371	99.5414	99.4361	99.4825	99.7819	99.5434	99.4241	99.3173	99.3792	99.3301	99.3372	99.3547	99.2061	99.6152	99.5744	99.5091	99.5119	99.5063	99.582	99.4708	99.5725	99.4056	99.3945	99.6663	99.5186	99.5458	99.486	99.4935	99.3988	99.4565	99.6404	99.6222	100
	HTY0028	99.4705	99.5501	99.574	99.4864	99.4125	99.5012	99.7575	99.6053	99.4371	99.3423	99.4208	99.3905	99.3833	99.3594	99.2835	99.6081	99.5068	99.5472	99.525	99.5004	99.5972	99.5076	99.5854	99.4882	99.4694	99.6735	99.5037	99.5212	99.4608	99.4942	99.4771	99.5036	99.6416	99.6362	99.9095	100
	SKA-PSU28	99.1849	99.1912	99.3734	99.2497	99.4434	99.3306	99.3447	99.2241	99.5653	99.2696	99.3431	99.2722	99.2707	99.3085	99.2352	99.3072	99.3013	99.1639	99.1608	99.1152	99.223	99.3313	99.2071	99.2514	99.2908	99.1325	99.1656	99.2385	99.2467	99.2879	99.187	99.2913	99.3333	99.3677	99.5153	99.5411	100
	SKA-PSU27	99.0656	99.1321	99.0721	99.2285	99.1252	99.0754	99.1614	99.2601	99.1851	99.1026	99.3174	99.301	99.2742	99.2582	99.1455	99.204	99.1326	99.0924	99.0754	99.1201	99.1753	99.2084	99.1519	99.0825	99.1878	99.0901	99.1979	99.2364	99.2067	99.1684	99.1698	99.1523	99.068	99.0772	99.1947	99.2579	99.3358	100
	SS0236	99.0648	99.1228	99.0872	99.2166	99.2159	99.2035	99.0508	99.2501	99.2558	99.4531	99.3643	99.4442	99.4511	99.4196	99.4	99.1971	99.2044	99.0692	99.1229	99.104	99.131	99.1867	99.1743	99.1039	99.1661	99.0941	99.2446	99.2191	99.1742	99.1811	99.1511	99.1213	99.1942	99.2377	99.1972	99.2528	99.3114	99.7464	100
	SKA-PSU20	99.1799	99.2423	99.1476	99.2132	99.1767	99.1005	99.2337	99.257	99.1995	99.3258	99.3243	99.3105	99.3414	99.2957	99.3397	99.2053	99.107	99.1595	99.1783	99.1902	99.2268	99.149	99.2043	99.0606	99.1905	99.1423	99.234	99.1728	99.2508	99.2559	99.2446	99.152	99.2224	99.2685	99.223	99.2677	99.3756	99.8885	99.6608	100
	SKA-PSU1	99.3262	99.4489	99.3299	99.4743	99.3563	99.3345	99.5101	99.3195	99.3537	99.2724	99.3214	99.2991	99.3792	99.2936	99.2506	99.371	99.218	99.2749	99.2441	99.1957	99.2581	99.2908	99.3073	99.1569	99.2207	99.374	99.3522	99.4004	99.1855	99.2422	99.1904	99.2461	99.4113	99.4491	99.6507	99.7301	99.4067	99.3833	99.2469	99.3162	100
	HTY0175	99.289	99.338	99.2055	99.3255	99.239	99.1575	99.3216	99.2953	99.3142	99.2566	99.3104	99.2385	99.1929	99.2266	99.2787	99.2266	99.2397	99.1988	99.1466	99.1147	99.2181	99.2633	99.2099	99.1397	99.1511	99.3557	99.2134	99.2107	99.1441	99.145	99.2671	99.2111	99.2808	99.2974	99.5689	99.5946	99.2958	99.3533	99.4153	99.4309	99.8235	100
	HTY0207	99.2295	99.287	99.1782	99.3313	99.2758	99.1724	99.4125	99.2637	99.2877	99.2846	99.1991	99.1495	99.1275	99.1715	99.1089	99.2389	99.2168	99.0728	99.0639	98.9872	99.2711	99.2739	99.2328	99.1425	99.1432	99.2982	99.2742	99.2736	99.1956	99.2001	99.265	99.2248	99.3799	99.4103	99.5461	99.5232	99.3383	99.336	99.3909	99.4102	99.8431	99.972	100
	HTY0256	99.3209	99.337	99.2546	99.3567	99.3022	99.2069	99.4372	99.265	99.3067	99.3351	99.279	99.2174	99.2281	99.2565	99.3011	99.2134	99.293	99.2614	99.2314	99.1965	99.2838	99.2946	99.2837	99.1698	99.1882	99.4636	99.386	99.3606	99.2884	99.2765	99.2797	99.2943	99.3656	99.3667	99.5445	99.6267	99.3597	99.3454	99.3412	99.4794	99.8729	99.9746	99.992	100
	HTY0188	99.2671	99.328	99.2373	99.3447	99.2883	99.1718	99.3208	99.2538	99.2711	99.2651	99.2151	99.1703	99.1746	99.1622	99.2399	99.1695	99.2779	99.2081	99.1886	99.1621	99.2266	99.3062	99.2163	99.1259	99.2634	99.4195	99.2786	99.2505	99.2235	99.208	99.2583	99.2728	99.3032	99.3295	99.6044	99.523	99.3058	99.4153	99.3557	99.4196	99.8644	99.976	99.9981	99.9971	100
	HTY0196	99.2906	99.3645	99.272	99.3707	99.3057	99.1962	99.4206	99.2389	99.2756	99.3024	99.2268	99.1841	99.1861	99.2282	99.2847	99.2215	99.2598	99.2199	99.2241	99.1842	99.2709	99.2897	99.2609	99.1314	99.1566	99.4796	99.312	99.3061	99.2957	99.2442	99.2851	99.2584	99.3509	99.3571	99.5939	99.6217	99.37	99.4178	99.3467	99.4165	99.8448	99.9757	99.9981	99.9969	99.9959	100
